# Supplementary material for: Whole genome analysis identifies the association of TP53 genomic deletions with lower survival in Stage III colorectal cancer
Source: Sci Rep. 2020 Mar 19;10:5009. doi: 10.1038/s41598-020-61643-6 (PMC7081316; doi:10.1038/s41598-020-61643-6)
Supplement: Supplementary file 1 — Supplementary Information. [file 41598_2020_61643_MOESM1_ESM.xls]

## Sheet: File S1.discovery.cohort.clinic
Cancer Type Detailed	Cancer Type	Study ID	Patient ID	Sample ID	Sample Type	Sample Type ID	Is FFPE	Longest Dimension of tumor	Other Sample ID	# of Samples Per Patient	Diagnosis Age	Sex	Neoplasm Disease Stage American Joint Committee on Cancer Code	Patient Metastatic Sites	Overall Survival (Months)	Overall Survival Status	Patient Primary Tumor Site	Race Category	Tumor Tissue Site	Tumor Grade	Neoplasm Disease Lymph Node Stage American Joint Committee on Cancer Code	American Joint Committee on Cancer Publication Version Type	American Joint Committee on Cancer Tumor Stage Code	BMI	BRAF Gene Analysis Result	Cancer study	CHR_10P_AMP	CHR_10P_DEL	CHR_10Q_AMP	CHR_10Q_DEL	CHR_11P_AMP	CHR_11P_DEL	CHR_11Q_AMP	CHR_11Q_DEL	CHR_12P_AMP	CHR_12P_DEL	CHR_12Q_AMP	CHR_12Q_DEL	CHR_13Q_AMP	CHR_13Q_DEL	CHR_14Q_AMP	CHR_14Q_DEL	CHR_15Q_AMP	CHR_15Q_DEL	CHR_16P_AMP	CHR_16P_DEL	CHR_16Q_AMP	CHR_16Q_DEL	CHR_17P_AMP
Colon Adenocarcinoma	Colorectal Cancer	crc_imh	P06101	P06101_16367A	PRIMARY	1	YES	3	16367	1	44	Male	IIIB	mesentery	42.93	DECEASED	sigmoid	white	colon	high (poorly diff to undifferentiated)	2	IIIC	3	29.8	None	crc-imh	NO	NO	NO	NO	NO	NO	NO	NO	NO	NO	NO	NO	NO	NO	NO	NO	NO	NO	NO	NO	NO	NO	NO
Colon Adenocarcinoma	Colorectal Cancer	crc_imh	P06102	P06102_16167A	PRIMARY	1	YES	6.1	16167	1	61	Female	IIIB	liver	34.19	DECEASED	sigmoid	white	colon	low (well or moderately differentiated)	1	IIIB	3	29.9	NA	crc-imh	NO	NO	NO	NO	NO	NO	NO	NO	NO	NO	NO	NO	YES	NO	NO	YES	NO	NO	YES	NO	YES	NO	NO
Colon Adenocarcinoma	Colorectal Cancer	crc_imh	P06103	P06103_16169A	PRIMARY	1	YES	4	16169	1	84	Male	IIIB	NA	39.74	DECEASED	cecum	white	colon	low (well or moderately differentiated)	1	IIIB	3	28.4	NA	crc-imh	YES	NO	YES	NO	NO	YES	NO	YES	YES	NO	YES	NO	YES	NO	NO	NO	NO	YES	YES	NO	YES	NO	NO
Colon Adenocarcinoma	Colorectal Cancer	crc_imh	P06104	P06104_16171A	PRIMARY	1	YES	2	16171	1	84	Female	IIIB	bone	58.94	DECEASED	sigmoid	white	colon	well differentiated	1	IIIB	3	27.1	NA	crc-imh	NO	NO	NO	NO	NO	NO	NO	NO	NO	NO	NO	NO	NO	NO	NO	NO	NO	NO	NO	NO	NO	NO	NO
Colon Adenocarcinoma	Colorectal Cancer	crc_imh	P06105	P06105_16173A	PRIMARY	1	YES	5	16173	1	84	Female	IIIC	NA	71.76	DECEASED	cecum	white	colon	high (poorly diff to undifferentiated)	2	IIIC	3	24.4	NA	crc-imh	NO	NO	NO	NO	NO	NO	NO	NO	NO	NO	NO	NO	NO	NO	NO	NO	NO	NO	NO	NO	NO	NO	NO
Colon Adenocarcinoma	Colorectal Cancer	crc_imh	P06107	P06107_16177A	PRIMARY	1	YES	4.5	16177	1	70	Male	IIIB	NA	65.15	DECEASED	sigmoid	white	colon	low (well or moderately differentiated)	1	IIIB	3	28.6	NA	crc-imh	NO	YES	NO	YES	NO	NO	NO	NO	NO	NO	NO	NO	NO	NO	NO	NO	NO	YES	NO	NO	NO	NO	NO
Colon Adenocarcinoma	Colorectal Cancer	crc_imh	P06108	P06108_16179A	PRIMARY	1	YES	9	16179	1	84	Male	IIIB	NA	56.57	DECEASED	ascending	white	colon	low (well or moderately differentiated)	1	IIIB	3	28.5	NA	crc-imh	NO	NO	NO	NO	YES	NO	YES	NO	NO	NO	NO	NO	YES	NO	NO	NO	NO	NO	YES	NO	YES	NO	YES
Colon Adenocarcinoma	Colorectal Cancer	crc_imh	P06109	P06109_16181A	PRIMARY	1	YES	6.5	16181	1	71	Female	IIIB	retroperitoneal LN's	26.86	DECEASED	transverse	white	colon	high (poorly diff to undifferentiated)	2	IIIC	3	33.1	NA	crc-imh	NO	NO	NO	NO	NO	NO	NO	NO	NO	NO	NO	NO	NO	NO	NO	NO	NO	NO	NO	NO	NO	NO	NO
Colon Adenocarcinoma	Colorectal Cancer	crc_imh	P06110	P06110_16183A	PRIMARY	1	YES	7	16183	1	84	Female	IIIB	bladder	15.19	DECEASED	cecum	white	colon	high (poorly diff to undifferentiated)	2	IIIC	3	24.9	NA	crc-imh	YES	NO	NO	YES	NO	YES	NO	YES	NO	NO	NO	NO	YES	NO	NO	YES	NO	NO	YES	NO	YES	NO	NO
Colon Mucinous Adenocarcinoma	Colorectal Cancer	crc_imh	P06111	P06111_16185A	PRIMARY	1	YES	9	16185	1	86	Male	IIIB	lung	21.79	DECEASED	sigmoid	white	colon	high (poorly diff to undifferentiated)	1a	IIIB	3	22.4	NA	crc-imh	NO	YES	NO	YES	NO	YES	NO	YES	YES	NO	YES	NO	NO	NO	YES	NO	NO	YES	YES	NO	YES	NO	NO
Colon Adenocarcinoma	Colorectal Cancer	crc_imh	P06112	P06112_16187A	PRIMARY	1	YES	5.5	16187	1	53	Male	IIIC	local/regional	35.47	DECEASED	sigmoid	white	colon	low (well or moderately differentiated)	2	IIIC	3	29.2	NA	crc-imh	NO	YES	NO	YES	YES	NO	YES	NO	NO	NO	NO	NO	YES	NO	NO	NO	NO	YES	NO	NO	NO	NO	NO
Colon Adenocarcinoma	Colorectal Cancer	crc_imh	P06113	P06113_16189A	PRIMARY	1	YES	10	16189	1	77	Female	IIIC	liver	48.36	DECEASED	transverse	white	colon	low (well or moderately differentiated)	2	IIIC	3	31.8	NA	crc-imh	NO	YES	NO	YES	NO	YES	NO	YES	YES	NO	YES	NO	YES	NO	NO	YES	NO	YES	NO	YES	NO	YES	NO
Colon Mucinous Adenocarcinoma	Colorectal Cancer	crc_imh	P06114	P06114_16191A	PRIMARY	1	YES	5.5	16191	1	69	Male	IIIB	abd wall	41.52	DECEASED	sigmoid	white	colon	low (well or moderately differentiated)	1	IIIB	3	31.7	NA	crc-imh	NO	NO	NO	NO	NO	NO	NO	NO	NO	NO	NO	NO	YES	NO	NO	NO	NO	NO	NO	NO	NO	NO	NO
Colon Adenocarcinoma	Colorectal Cancer	crc_imh	P06115	P06115_16193A	PRIMARY	1	YES	4	16193	1	85	Female	IIIC	liver	14.1	DECEASED	ascending	white	colon	high (poorly diff to undifferentiated)	2	IIIC	3	34.7	NA	crc-imh	NO	NO	NO	NO	NO	YES	NO	YES	NO	YES	YES	NO	YES	NO	YES	NO	NO	YES	YES	NO	YES	NO	NO
Colon Adenocarcinoma	Colorectal Cancer	crc_imh	P06116	P06116_16195A	PRIMARY	1	YES	4.1	16195	1	77	Female	IIIB	NA	3.12	DECEASED	ascending	white	colon	high (poorly diff to undifferentiated)	1b	IIIB	3	27.4	NA	crc-imh	NO	NO	NO	NO	NO	NO	NO	NO	NO	NO	NO	NO	NO	NO	NO	NO	NO	NO	NO	NO	NO	NO	NO
Colon Adenocarcinoma	Colorectal Cancer	crc_imh	P06117	P06117_16197A	PRIMARY	1	YES	4	16197	1	63	Male	IIIB	NA	21.93	DECEASED	ascending	white	colon	low (well or moderately differentiated)	1	IIIB	3	31.2	NA	crc-imh	NO	NO	NO	NO	NO	NO	NO	NO	NO	NO	NO	NO	YES	NO	NO	NO	NO	YES	NO	NO	NO	NO	NO
Colon Adenocarcinoma	Colorectal Cancer	crc_imh	P06120	P06120_16267A	PRIMARY	1	YES	3.2	16267	1	60	Female	IIIC	liver	31.16	DECEASED	sigmoid	white	colon	low (well or moderately differentiated)	2	IIIC	3	27.7	NA	crc-imh	NO	NO	NO	NO	NO	NO	NO	NO	NO	NO	NO	NO	YES	NO	NO	YES	NO	YES	YES	NO	YES	NO	NO
Colon Adenocarcinoma	Colorectal Cancer	crc_imh	P06121	P06121_16269A	PRIMARY	1	YES	4	16269	1	86	Female	IIIC	no data available	70.25	DECEASED	cecum	white	colon	low (well or moderately differentiated)	2	IIIC	3	19.7	NA	crc-imh	NO	NO	NO	YES	NO	NO	NO	NO	YES	NO	YES	NO	YES	NO	YES	NO	NO	NO	YES	NO	YES	NO	YES
Colon Adenocarcinoma	Colorectal Cancer	crc_imh	P05877	P05877_15606A	PRIMARY	1	YES	3.1	15606	1	84	Female	IIIB	lung	8.38	DECEASED	sigmoid	white	colon	low (well or moderately differentiated)	2a	IIIB	3	27.1	NA	crc-imh	NO	NO	NO	NO	NO	NO	NO	NO	YES	NO	NO	NO	NO	NO	NO	NO	NO	NO	NO	NO	NO	NO	NO
Colon Adenocarcinoma	Colorectal Cancer	crc_imh	P06002	P06002_15653A	PRIMARY	1	YES	4.4	15653	1	81	Female	IIIB	liver	37.38	DECEASED	descending colon	white	colon	low (well or moderately differentiated)	2	IIIC	3	NA	NA	crc-imh	NO	YES	NO	YES	NO	YES	NO	YES	NO	NO	NO	NO	NO	YES	NO	NO	NO	YES	NO	YES	NO	YES	NO
Colon Adenocarcinoma	Colorectal Cancer	crc_imh	P06003	P06003_15655A	PRIMARY	1	YES	9	15655	1	87	Male	IIIB	NA	54.7	DECEASED	cecum	white	colon	high (poorly diff to undifferentiated)	1b	IIIB	3	31.3	NA	crc-imh	NO	NO	NO	NO	NO	NO	NO	NO	NO	NO	NO	NO	NO	NO	YES	NO	NO	YES	YES	NO	NO	NO	NO
Colon Adenocarcinoma	Colorectal Cancer	crc_imh	P06004	P06004_15657A	PRIMARY	1	YES	8	15657	1	34	Male	IIIB	liver	13.31	DECEASED	ascending colon	white	colon	high (poorly diff to undifferentiated)	2b	IIIC	3	47.9	NA	crc-imh	NO	NO	NO	NO	NO	NO	NO	NO	NO	NO	NO	NO	YES	NO	NO	NO	NO	NO	NO	NO	NO	NO	YES
Colon Adenocarcinoma	Colorectal Cancer	crc_imh	P06006	P06006_15661A	PRIMARY	1	YES	4.3	15661	1	90	Male	IIIB	no data available	7.33	DECEASED	sigmoid colon	white	colon	moderately to poorly	2a	IIIB	3	29.3	NA	crc-imh	NO	NO	NO	NO	NO	NO	NO	NO	NO	NO	NO	NO	YES	NO	NO	NO	NO	YES	NO	NO	NO	NO	NO
Colon Adenocarcinoma	Colorectal Cancer	crc_imh	P06007	P06007_15663A	PRIMARY	1	YES	3	15663	1	86	Female	IIIB	no data available	26.1	DECEASED	descending colon	white	colon	high (poorly diff to undifferentiated)	2a	IIIB	3	24.9	NA	crc-imh	NO	NO	NO	NO	NO	NO	NO	NO	NO	NO	NO	NO	NO	NO	NO	NO	YES	NO	NO	NO	NO	NO	NO
Colon Adenocarcinoma	Colorectal Cancer	crc_imh	P05879	P05879_15610A	PRIMARY	1	YES	5	15610	1	66	Male	IIIB	NA	81.59	DECEASED	ascending colon	white	colon	low (well or moderately differentiated)	1	IIIB	3	33.5	NA	crc-imh	NO	NO	NO	NO	NO	NO	NO	NO	YES	NO	NO	NO	NO	NO	NO	NO	NO	YES	NO	YES	NO	NO	NO
Colon Adenocarcinoma	Colorectal Cancer	crc_imh	P05881	P05881_15614A	PRIMARY	1	YES	9	15614	1	57	Female	IIIB	bone	42.37	DECEASED	ascending colon	American Indian	colon	moderately	2	IIIC	3	33.3	NA	crc-imh	NO	NO	NO	NO	NO	NO	NO	NO	NO	NO	NO	NO	NO	NO	NO	NO	NO	NO	NO	NO	NO	NO	NO
Colon Adenocarcinoma	Colorectal Cancer	crc_imh	P06008	P06008_15665A	PRIMARY	1	YES	6.2	15665	1	53	Male	IIIC	liver	32.51	DECEASED	descending colon	white	colon	moderately to poorly	2b	IIIC	3	25.9	NA	crc-imh	YES	NO	YES	NO	NO	NO	NO	NO	NO	NO	NO	NO	YES	NO	NO	YES	NO	NO	NO	YES	NO	YES	NO
Colon Adenocarcinoma	Colorectal Cancer	crc_imh	P06010	P06010_15669A	PRIMARY	1	YES	6	15669	1	65	Male	IIIB	liver	32.91	DECEASED	descending colon	white	colon	moderately	1b	IIIB	3	29.8	NA	crc-imh	NO	NO	NO	NO	YES	NO	YES	NO	NO	NO	NO	NO	YES	NO	NO	NO	NO	YES	YES	NO	YES	NO	NO
Colon Adenocarcinoma	Colorectal Cancer	crc_imh	P06011	P06011_15671A	PRIMARY	1	YES	3.6	15671	1	81	Female	IIIB	NA	12.03	DECEASED	cecum	white	colon	low (well or moderately differentiated)	1b	IIIB	3	27.3	NA	crc-imh	NO	NO	NO	NO	NO	NO	NO	NO	NO	NO	NO	NO	YES	NO	NO	NO	NO	NO	NO	NO	NO	NO	NO
Colon Signet Ring Carcinoma	Colorectal Cancer	crc_imh	P06013	P06013_15675A	PRIMARY	1	YES	7	15675	1	93	Male	IIIB	no data available	52.14	DECEASED	cecum	white	colon	high (poorly diff to undifferentiated)	1	IIIB	4	25.3	NA	crc-imh	NO	YES	NO	YES	NO	YES	NO	YES	NO	NO	NO	NO	YES	NO	NO	NO	NO	YES	NO	YES	NO	YES	NO
Colon Adenocarcinoma	Colorectal Cancer	crc_imh	P06123	P06123_16273A	PRIMARY	1	YES	5	16273	1	86	Male	IIIB	NA	62.98	DECEASED	transverse	white	colon	low (well or moderately differentiated)	1	IIIB	3	NA	NA	crc-imh	NO	NO	NO	NO	NO	NO	NO	NO	NO	NO	NO	NO	NO	NO	YES	NO	NO	NO	NO	NO	NO	NO	NO
Colon Adenocarcinoma	Colorectal Cancer	crc_imh	P06015	P06015_15679A	PRIMARY	1	YES	1.5	15679	1	83	Female	IIIB	no data available	30.87	DECEASED	sigmoid colon	white	colon	low (well or moderately differentiated)	1	IIIB	4a	22.3	NA	crc-imh	NO	NO	NO	NO	YES	NO	YES	NO	NO	NO	NO	NO	YES	NO	NO	YES	NO	NO	YES	NO	YES	NO	NO
Colon Adenocarcinoma	Colorectal Cancer	crc_imh	P06016	P06016_15681A	PRIMARY	1	YES	5.5	15681	1	91	Male	IIIB	no data available	9.83	DECEASED	sigmoid colon	white	colon	low (well or moderately differentiated)	1	IIIB	3	23	NA	crc-imh	NO	NO	NO	NO	NO	NO	NO	NO	NO	NO	NO	NO	YES	NO	NO	NO	NO	NO	NO	NO	NO	NO	NO
Colon Adenocarcinoma	Colorectal Cancer	crc_imh	P05883	P05883_15618A	PRIMARY	1	YES	3	15618	1	75	Female	IIIB	liver	24.56	DECEASED	cecum	white	colon	low (well or moderately differentiated)	1b	IIIB	3	33.2	NA	crc-imh	NO	NO	NO	NO	NO	NO	NO	NO	NO	NO	NO	NO	YES	NO	NO	NO	NO	NO	YES	NO	YES	NO	NO
Colon Adenocarcinoma	Colorectal Cancer	crc_imh	P06017	P06017_16057A	PRIMARY	1	YES	4.5	16057	1	77	Female	IIIB	lung	28.99	DECEASED	ascending colon	white	colon	low (well or moderately differentiated)	1b	IIIB	4a	23	NA	crc-imh	NO	NO	NO	NO	NO	NO	NO	NO	NO	NO	NO	NO	NO	NO	NO	NO	NO	YES	NO	NO	NO	NO	NO
Colon Adenocarcinoma	Colorectal Cancer	crc_imh	P06018	P06018_16001A	PRIMARY	1	YES	3	16001	1	81	Male	IIIC	abd wall	60.12	DECEASED	descending colon	white	colon	high (poorly diff to undifferentiated)	2a	IIIC	4a	23.3	NA	crc-imh	NO	YES	NO	NO	NO	YES	NO	YES	NO	NO	NO	NO	YES	NO	YES	NO	NO	YES	NO	YES	NO	YES	NO
Colon Adenocarcinoma	Colorectal Cancer	crc_imh	P06019	P06019_16003A	PRIMARY	1	YES	7.6	16003	1	77	Male	IIIB	no data available	71.43	DECEASED	ascending colon	Hispanic	colon	low (well or moderately differentiated)	2	IIIC	3	NA	NA	crc-imh	YES	NO	YES	NO	YES	NO	YES	NO	NO	NO	NO	NO	YES	NO	NO	NO	NO	NO	NO	NO	NO	NO	NO
Colon Adenocarcinoma	Colorectal Cancer	crc_imh	P06020	P06020_16005A	PRIMARY	1	YES	6	16005	1	88	Female	IIIB	cutaneous back tissue	5.88	DECEASED	cecum	white	colon	high (poorly diff to undifferentiated)	1b	IIIB	3	24.6	Abnormal	crc-imh	NO	NO	NO	NO	NO	NO	NO	NO	NO	NO	NO	NO	NO	NO	NO	NO	NO	NO	NO	NO	NO	NO	NO
Colon Adenocarcinoma	Colorectal Cancer	crc_imh	P06021	P06021_16007A	PRIMARY	1	YES	11	16007	1	43	Male	IIIC	liver	22.52	DECEASED	cecum	white	colon	low (well or moderately differentiated)	2	IIIC	3	26.1	NA	crc-imh	NO	NO	NO	NO	NO	YES	NO	YES	NO	NO	NO	NO	YES	NO	NO	NO	NO	YES	NO	NO	NO	NO	NO
Colon Adenocarcinoma	Colorectal Cancer	crc_imh	P06023	P06023_16059A	PRIMARY	1	YES	7.7	16059	1	70	Male	IIIB	omentum	27.32	DECEASED	sigmoid colon	white	colon	high (poorly diff to undifferentiated)	2	IIIC	3	28.8	NA	crc-imh	NO	YES	NO	YES	NO	YES	NO	YES	YES	NO	YES	NO	YES	NO	NO	YES	NO	YES	NO	YES	NO	YES	NO
Colon Adenocarcinoma	Colorectal Cancer	crc_imh	P06125	P06125_16307A	PRIMARY	1	YES	3.7	16307	1	61	Male	IIIB	NA	4.83	DECEASED	cecum	white	colon	high (poorly diff to undifferentiated)	1b	IIIB	3	37.3	NA	crc-imh	NO	NO	NO	NO	NO	NO	NO	NO	NO	NO	NO	NO	NO	NO	NO	NO	NO	NO	YES	NO	YES	NO	YES
Colon Adenocarcinoma	Colorectal Cancer	crc_imh	P05887	P05887_15626A	PRIMARY	1	YES	10	15626	1	73	Female	IIIC	NA	88.13	DECEASED	descending colon	white	colon	high (poorly diff to undifferentiated)	1	IIIC	4b	32.5	NA	crc-imh	YES	NO	YES	NO	NO	NO	NO	NO	NO	NO	NO	NO	NO	NO	NO	NO	NO	NO	NO	NO	NO	NO	NO
Colon Adenocarcinoma	Colorectal Cancer	crc_imh	P06025	P06025_16061A	PRIMARY	1	YES	4	16061	1	84	Male	IIIC	NA	25.87	DECEASED	cecum	white	colon	low (well or moderately differentiated)	1b	IIIB	4a	26.1	NA	crc-imh	NO	NO	NO	NO	NO	NO	NO	NO	NO	NO	NO	NO	NO	NO	NO	YES	NO	YES	NO	YES	NO	YES	YES
Colon Adenocarcinoma	Colorectal Cancer	crc_imh	P06027	P06027_16015A	PRIMARY	1	YES	3.5	16015	1	79	Male	IIIB	NA	37.9	DECEASED	transverse	white	colon	low (well or moderately differentiated)	1b	IIIB	3	26.6	Normal	crc-imh	NO	NO	NO	NO	NO	NO	NO	NO	NO	NO	NO	NO	NO	NO	NO	NO	NO	NO	NO	NO	NO	NO	NO
Colon Adenocarcinoma	Colorectal Cancer	crc_imh	P06028	P06028_16017A	PRIMARY	1	YES	6	16017	1	81	Male	IIIC	liver	42.11	DECEASED	cecum	white	colon	high (poorly diff to undifferentiated)	2	IIIC	3	NA	NA	crc-imh	NO	NO	NO	NO	NO	YES	NO	YES	NO	NO	NO	NO	YES	NO	NO	NO	NO	NO	YES	NO	YES	NO	NO
Colon Mucinous Adenocarcinoma	Colorectal Cancer	crc_imh	P06029	P06029_16019A	PRIMARY	1	YES	3.1	16019	1	67	Male	IIIA	NA	5.46	DECEASED	descending colon	white	colon	low (well or moderately differentiated)	1	IIIA	2	34.6	NA	crc-imh	NO	NO	NO	NO	NO	YES	NO	YES	YES	NO	YES	NO	NO	NO	NO	NO	NO	YES	YES	NO	YES	NO	NO
Colon Adenocarcinoma	Colorectal Cancer	crc_imh	P06032	P06032_16065A	PRIMARY	1	YES	5.5	16065	1	76	Female	IIIC	lung	29.68	DECEASED	cecum	white	colon	low (well or moderately differentiated)	1	IIIC	4b	18.3	NA	crc-imh	YES	NO	YES	NO	NO	NO	NO	NO	YES	NO	YES	NO	YES	NO	NO	NO	NO	NO	YES	NO	YES	NO	NO
Colon Adenocarcinoma	Colorectal Cancer	crc_imh	P06033	P06033_16067A	PRIMARY	1	YES	5.9	16067	1	64	Male	IIIC	liver	29.62	DECEASED	sigmoid colon	white	colon	high (poorly diff to undifferentiated)	2b	IIIC	4a	50.4	NA	crc-imh	NO	NO	NO	NO	NO	NO	NO	NO	NO	NO	NO	NO	YES	NO	NO	NO	NO	NO	YES	NO	YES	NO	NO
Colon Mucinous Adenocarcinoma	Colorectal Cancer	crc_imh	P06034	P06034_16069A	PRIMARY	1	YES	6.7	16069	1	56	Female	IIIC	carcinomatosis	16.77	DECEASED	ascending colon	white	colon	low (well or moderately differentiated)	2	IIIC	4a	34.2	NA	crc-imh	YES	NO	NO	NO	NO	YES	NO	YES	YES	NO	YES	NO	NO	YES	NO	NO	NO	NO	NO	NO	NO	NO	NO
Colon Adenocarcinoma	Colorectal Cancer	crc_imh	P06035	P06035_16071A	PRIMARY	1	YES	8	16071	1	67	Female	IIIC	bone	31.1	DECEASED	cecum	white	colon	low (well or moderately differentiated)	2a	IIIB	3	37.6	NA	crc-imh	YES	NO	YES	NO	YES	NO	YES	NO	NO	YES	NO	NO	YES	NO	NO	YES	NO	YES	NO	NO	NO	NO	NO
Colon Adenocarcinoma	Colorectal Cancer	crc_imh	P06036	P06036_16073A	PRIMARY	1	YES	3.5	16073	1	81	Male	IIIA	NA	71.53	DECEASED	transverse	white	colon	moderately	1	IIIA	2	27.4	NA	crc-imh	YES	NO	YES	NO	NO	NO	NO	NO	NO	NO	NO	NO	NO	NO	NO	NO	NO	NO	NO	NO	NO	NO	NO
Colon Adenocarcinoma	Colorectal Cancer	crc_imh	P05890	P05890_15632A	PRIMARY	1	YES	3.2	15632	1	58	Female	IIIC	pelvic masses	20.81	DECEASED	ascending colon	white	colon	high (poorly diff to undifferentiated)	2	IIIC	3b	28.3	NA	crc-imh	NO	NO	NO	NO	NO	NO	NO	NO	YES	NO	YES	NO	NO	NO	NO	NO	NO	NO	NO	NO	NO	NO	NO
Colon Adenocarcinoma	Colorectal Cancer	crc_imh	P06126	P06126_16309A	PRIMARY	1	YES	4	16309	1	89	Female	IIIC	no data available	25.94	DECEASED	cecum	white	colon	high (poorly diff to undifferentiated)	2b	IIIC	3	21	NA	crc-imh	NO	NO	NO	NO	NO	NO	NO	NO	NO	NO	NO	NO	NO	YES	NO	NO	YES	NO	NO	NO	NO	NO	NO
Colon Adenocarcinoma	Colorectal Cancer	crc_imh	P06128	P06128_16313A	PRIMARY	1	YES	4.5	16313	1	90	Female	IIIA	no data available	47.99	DECEASED	cecum	white	colon	low (well or moderately differentiated)	1	IIIA	2	NA	NA	crc-imh	NO	NO	NO	NO	NO	NO	NO	NO	NO	NO	NO	NO	NO	NO	NO	NO	NO	NO	NO	NO	NO	NO	NO
Colon Adenocarcinoma	Colorectal Cancer	crc_imh	P06039	P06039_16079A	PRIMARY	1	YES	2.5	16079	1	87	Female	IIIB	no data available	11.14	DECEASED	cecum	white	colon	high (poorly diff to undifferentiated)	2a	IIIB	3	NA	NA	crc-imh	YES	NO	YES	NO	YES	NO	YES	NO	NO	YES	NO	YES	YES	NO	NO	NO	YES	NO	NO	NO	NO	YES	NO
Colon Adenocarcinoma	Colorectal Cancer	crc_imh	P06129	P06129_16315A	PRIMARY	1	YES	7.5	16315	1	31	Male	IIIB	NA	8.42	DECEASED	hepatic flexure	white	colon	low (well or moderately differentiated)	1	IIIB	3	24.7	NA	crc-imh	NO	NO	NO	NO	NO	NO	NO	NO	NO	NO	NO	NO	NO	NO	NO	NO	NO	NO	NO	NO	NO	NO	NO
Colon Adenocarcinoma	Colorectal Cancer	crc_imh	P06040	P06040_16023A	PRIMARY	1	YES	4	16023	1	81	Male	IIIB	no data available	10.85	DECEASED	cecum	white	colon	high (poorly diff to undifferentiated)	1	IIIB	3	NA	NA	crc-imh	NO	NO	NO	NO	NO	NO	NO	NO	NO	NO	NO	NO	NO	NO	NO	NO	NO	NO	NO	NO	NO	NO	NO
Colon Adenocarcinoma	Colorectal Cancer	crc_imh	P06042	P06042_16083A	PRIMARY	1	YES	3	16083	1	82	Male	IIIC	lung	11.6	DECEASED	cecum	white	colon	low (well or moderately differentiated)	2	IIIC	4b	35.4	NA	crc-imh	NO	YES	NO	YES	NO	YES	NO	YES	NO	NO	NO	NO	YES	NO	NO	NO	NO	YES	NO	NO	NO	NO	NO
Colon Adenocarcinoma	Colorectal Cancer	crc_imh	P06043	P06043_16025A	PRIMARY	1	YES	2	16025	1	68	Male	IIIB	carcinomatosis	24.62	DECEASED	splenic flexure	white	colon	high (poorly diff to undifferentiated)	1a	IIIB	4b	22.9	NA	crc-imh	NO	NO	NO	NO	NO	NO	NO	NO	NO	NO	NO	NO	NO	NO	NO	NO	NO	NO	NO	NO	NO	NO	NO
Colon Adenocarcinoma	Colorectal Cancer	crc_imh	P06044	P06044_16027A	PRIMARY	1	YES	2	16027	1	81	Male	IIIB	NA	55.72	DECEASED	sigmoid colon	white	colon	low (well or moderately differentiated)	1	IIIB	4	21.4	NA	crc-imh	NO	YES	NO	YES	YES	NO	YES	NO	YES	NO	YES	NO	NO	NO	NO	YES	NO	YES	NO	NO	NO	NO	YES
Colon Adenocarcinoma	Colorectal Cancer	crc_imh	P06045	P06045_16029A	PRIMARY	1	YES	10	16029	1	71	Female	IIIB	NA	8.55	DECEASED	rectosigmoid junction	white	colon	low (well or moderately differentiated)	1b	IIIB	3	32	NA	crc-imh	YES	NO	YES	NO	NO	YES	NO	YES	NO	NO	NO	NO	YES	NO	NO	YES	NO	NO	NO	NO	NO	NO	NO
Colon Adenocarcinoma	Colorectal Cancer	crc_imh	P06046	P06046_16031A	PRIMARY	1	YES	8.5	16031	1	79	Male	IIIB	lung	18.93	DECEASED	cecum	white	colon	low (well or moderately differentiated)	1	IIIB	4	NA	NA	crc-imh	NO	NO	NO	NO	NO	YES	NO	YES	NO	NO	NO	NO	YES	NO	NO	NO	NO	YES	NO	NO	NO	NO	NO
Colon Mucinous Adenocarcinoma	Colorectal Cancer	crc_imh	P06047	P06047_16085A	PRIMARY	1	YES	13	16085	1	74	Male	IIIC	CNS	11.74	DECEASED	ascending colon	white	colon	low (well or moderately differentiated)	2	IIIC	3b	30.6	NA	crc-imh	NO	NO	NO	NO	NO	NO	NO	NO	NO	NO	NO	NO	NO	NO	NO	NO	NO	NO	NO	NO	NO	NO	NO
Colon Adenocarcinoma	Colorectal Cancer	crc_imh	P06048	P06048_16087A	PRIMARY	1	YES	7	16087	1	52	Male	IIIB	liver	29.78	DECEASED	transverse	white	colon	low (well or moderately differentiated)	1b	IIIB	4a	31.6	NA	crc-imh	NO	NO	NO	NO	NO	NO	NO	NO	NO	NO	NO	NO	YES	NO	NO	NO	NO	NO	NO	NO	NO	NO	NO
Colon Adenocarcinoma	Colorectal Cancer	crc_imh	P06050	P06050_16091A	PRIMARY	1	YES	3	16091	1	58	Female	IIIA	carcinomatosis	50.56	DECEASED	descending colon	white	colon	low (well or moderately differentiated)	1	IIIA	1	39.5	NA	crc-imh	NO	NO	NO	NO	NO	NO	NO	NO	YES	NO	YES	NO	YES	NO	NO	NO	NO	NO	NO	NO	NO	NO	NO
Colon Adenocarcinoma	Colorectal Cancer	crc_imh	P06132	P06132_16317A	PRIMARY	1	YES	3.1	16317	1	76	Male	IIIB	NA	8.25	DECEASED	sigmoid	white	colon	low (well or moderately differentiated)	1	IIIB	3	25.4	NA	crc-imh	NO	NO	NO	NO	YES	NO	YES	NO	YES	NO	NO	NO	NO	NO	YES	NO	NO	YES	NO	NO	NO	NO	NO
Colon Adenocarcinoma	Colorectal Cancer	crc_imh	P06051	P06051_16093A	PRIMARY	1	YES	3.7	16093	1	59	Female	IIIB	liver	16.5	DECEASED	cecum	white	colon	low (well or moderately differentiated)	2b	IIIC	3	44.4	NA	crc-imh	NO	NO	NO	NO	NO	YES	NO	YES	NO	NO	NO	NO	NO	NO	NO	NO	NO	NO	NO	NO	NO	NO	NO
Colon Adenocarcinoma	Colorectal Cancer	crc_imh	P06052	P06052_16095A	PRIMARY	1	YES	4.5	16095	1	74	Female	IIIB	no data available	66.04	DECEASED	transverse	white	colon	poorly differentiated	1	IIIB	3	29.5	NA	crc-imh	NO	NO	NO	NO	NO	NO	NO	NO	NO	NO	NO	NO	NO	NO	NO	NO	NO	NO	NO	NO	NO	NO	NO
Colon Adenocarcinoma	Colorectal Cancer	crc_imh	P06053	P06053_16033A	PRIMARY	1	YES	3.5	16033	1	77	Female	IIIB	no data available	15.09	DECEASED	sigmoid colon	white	colon	low (well or moderately differentiated)	1b	IIIB	3	34.6	NA	crc-imh	NO	NO	NO	NO	NO	YES	NO	YES	NO	NO	NO	NO	NO	NO	NO	NO	NO	YES	NO	NO	NO	NO	NO
Colon Adenocarcinoma	Colorectal Cancer	crc_imh	P06055	P06055_16097A	PRIMARY	1	YES	2	16097	1	85	Male	IIIA	no data available	47.53	DECEASED	hepatic flexure	white	colon	high (poorly diff to undifferentiated)	1a	IIIA	2	25.1	Abnormal	crc-imh	NO	NO	NO	NO	NO	NO	NO	NO	NO	NO	NO	NO	NO	NO	NO	NO	NO	NO	NO	NO	NO	NO	NO
Colon Mucinous Adenocarcinoma	Colorectal Cancer	crc_imh	P06133	P06133_16287A	PRIMARY	1	YES	7.3	16287	1	65	Male	IIIB	local/regional	34.35	DECEASED	appendix	white	colon	low (well or moderately differentiated)	1	IIIB	4	28.2	NA	crc-imh	NO	NO	NO	NO	NO	NO	NO	NO	NO	NO	NO	NO	NO	NO	NO	NO	NO	NO	NO	NO	NO	NO	NO
Colon Adenocarcinoma	Colorectal Cancer	crc_imh	P06134	P06134_16319A	PRIMARY	1	YES	5	16319	1	85	Female	IIIB	NA	31.23	DECEASED	cecum	white	colon	low (well or moderately differentiated)	1	IIIB	3	28.8	NA	crc-imh	NO	NO	NO	NO	NO	NO	NO	NO	NO	NO	NO	NO	NO	NO	NO	NO	NO	NO	NO	NO	NO	NO	NO
Colon Signet Ring Carcinoma	Colorectal Cancer	crc_imh	P05895	P05895_15642A	PRIMARY	1	YES	7	15642	1	82	Male	IIIC	bone	33.27	DECEASED	ascending colon	white	colon	high (poorly diff to undifferentiated)	2	IIIC	3	NA	NA	crc-imh	NO	NO	NO	NO	NO	NO	NO	NO	NO	NO	NO	NO	NO	NO	NO	NO	NO	NO	NO	NO	NO	NO	NO
Colon Mucinous Adenocarcinoma	Colorectal Cancer	crc_imh	P06137	P06137_16323A	PRIMARY	1	YES	5	16323	1	87	Male	IIIB	no data available	19.4	DECEASED	cecum	white	colon	moderately to poorly	1	IIIB	3	22.3	NA	crc-imh	NO	NO	NO	NO	NO	NO	NO	NO	NO	NO	NO	NO	NO	NO	NO	NO	NO	NO	NO	NO	NO	NO	NO
Colon Adenocarcinoma	Colorectal Cancer	crc_imh	P06139	P06139_16327A	PRIMARY	1	YES	6	16327	1	86	Female	IIIC	no data available	15.38	DECEASED	sigmoid	white	colon	low (well or moderately differentiated)	2	IIIC	4b	20.7	NA	crc-imh	NO	NO	NO	NO	NO	NO	NO	NO	NO	NO	NO	NO	YES	NO	NO	NO	NO	YES	NO	NO	NO	NO	YES
Colon Adenocarcinoma	Colorectal Cancer	crc_imh	P06140	P06140_16329A	PRIMARY	1	YES	3.5	16329	1	73	Female	IIIC	NA	90.63	DECEASED	sigmoid	white	colon	low (well or moderately differentiated)	2	IIIC	3	32.4	NA	crc-imh	NO	YES	NO	YES	NO	YES	NO	YES	NO	YES	NO	YES	YES	NO	NO	YES	NO	YES	NO	NO	NO	NO	NO
Colon Mucinous Adenocarcinoma	Colorectal Cancer	crc_imh	P06141	P06141_16331A	PRIMARY	1	YES	3.8	16331	1	91	Male	IIIB	no data available	4.7	DECEASED	sigmoid	white	colon	low (well or moderately differentiated)	1	IIIB	3	24.1	NA	crc-imh	NO	YES	NO	YES	YES	NO	NO	YES	YES	NO	YES	NO	YES	NO	YES	NO	NO	YES	NO	YES	NO	YES	YES
Colon Adenocarcinoma	Colorectal Cancer	crc_imh	P06142	P06142_16333A	PRIMARY	1	YES	2.5	16333	1	83	Male	IIIC	NA	8.28	DECEASED	cecum	white	colon	low (well or moderately differentiated)	1b	IIIC	4b	24.6	NA	crc-imh	YES	NO	NO	YES	YES	NO	YES	NO	NO	NO	NO	NO	YES	NO	NO	NO	YES	NO	YES	NO	YES	NO	NO
Colon Mucinous Adenocarcinoma	Colorectal Cancer	crc_imh	P06058	P06058_16041A	PRIMARY	1	YES	5.5	16041	1	79	Male	IIIB	liver	7.33	DECEASED	ascending colon	white	colon	low (well or moderately differentiated)	2a	IIIB	3	22.1	NA	crc-imh	NO	NO	NO	NO	NO	NO	NO	NO	NO	NO	NO	NO	YES	NO	NO	NO	NO	NO	NO	NO	NO	NO	NO
Colon Mucinous Adenocarcinoma	Colorectal Cancer	crc_imh	P06059	P06059_16043A	PRIMARY	1	YES	3.5	16043	1	77	Female	IIIC	liver	5.95	DECEASED	cecum	white	colon	high (poorly diff to undifferentiated)	2	IIIC	3	NA	NA	crc-imh	NO	NO	NO	NO	NO	NO	NO	NO	NO	NO	NO	NO	NO	NO	NO	NO	NO	NO	NO	NO	NO	NO	NO
Colon Adenocarcinoma	Colorectal Cancer	crc_imh	P06060	P06060_16045A	PRIMARY	1	YES	2	16045	1	70	Female	IIIB	no data available	33.66	DECEASED	transverse	white	colon	low (well or moderately differentiated)	1b	IIIB	3	22	NA	crc-imh	YES	NO	YES	NO	NO	NO	NO	NO	NO	NO	NO	NO	YES	NO	NO	NO	NO	YES	NO	NO	NO	NO	NO
Colon Adenocarcinoma	Colorectal Cancer	crc_imh	P06061	P06061_16047A	PRIMARY	1	YES	17	16047	1	63	Male	IIIB	liver	4.08	DECEASED	transverse	white	colon	high (poorly diff to undifferentiated)	1	IIIB	3	51.4	NA	crc-imh	NO	NO	NO	NO	NO	NO	NO	NO	YES	NO	YES	NO	YES	NO	NO	NO	NO	YES	YES	NO	YES	NO	NO
Colon Adenocarcinoma	Colorectal Cancer	crc_imh	P06064	P06064_16053A	PRIMARY	1	YES	2.5	16053	1	73	Female	IIIC	liver	16.86	DECEASED	sigmoid colon	white	colon	low (well or moderately differentiated)	2	IIIC	4b	NA	NA	crc-imh	YES	NO	NO	YES	YES	NO	YES	NO	NO	YES	NO	YES	YES	NO	NO	NO	NO	YES	YES	NO	YES	NO	NO
Colon Adenocarcinoma	Colorectal Cancer	crc_imh	P06065	P06065_16099A	PRIMARY	1	YES	3.1	16099	1	83	Female	IIIB	NA	49.61	DECEASED	ascending colon	white	colon	high (poorly diff to undifferentiated)	1a	IIIB	3	24	Abnormal	crc-imh	NO	NO	NO	NO	NO	NO	NO	NO	NO	NO	NO	NO	NO	NO	NO	NO	NO	NO	NO	NO	NO	NO	NO
Colon Adenocarcinoma	Colorectal Cancer	crc_imh	P06068	P06068_16103A	PRIMARY	1	YES	1.2	16103	1	73	Male	IIIA	liver	14.37	DECEASED	sigmoid colon	white	colon	high (poorly diff to undifferentiated)	1a	IIIA	1	25.4	NA	crc-imh	NO	YES	NO	YES	NO	NO	NO	NO	NO	NO	NO	NO	NO	NO	NO	NO	NO	YES	NO	NO	NO	NO	NO
Colon Signet Ring Carcinoma	Colorectal Cancer	crc_imh	P06069	P06069_16105A	PRIMARY	1	YES	5	16105	1	73	Female	IIIB	abd masses	52.89	DECEASED	cecum	white	colon	high (poorly diff to undifferentiated)	1b	IIIB	3	27.3	NA	crc-imh	NO	NO	NO	NO	NO	NO	NO	NO	YES	NO	YES	NO	NO	NO	NO	NO	NO	NO	NO	NO	NO	NO	NO
Colon Adenocarcinoma	Colorectal Cancer	crc_imh	P06070	P06070_16107A	PRIMARY	1	YES	6.5	16107	1	89	Female	IIIC	lung	5.06	DECEASED	sigmoid colon	white	colon	high (poorly diff to undifferentiated)	2	IIIC	3	33.7	NA	crc-imh	YES	NO	YES	NO	NO	NO	NO	YES	NO	NO	NO	NO	YES	NO	NO	YES	NO	YES	NO	YES	NO	YES	NO
Colon Adenocarcinoma	Colorectal Cancer	crc_imh	P06071	P06071_16109A	PRIMARY	1	YES	4.5	16109	1	85	Female	IIIC	carcinomatosis	14.89	DECEASED	ascending colon	white	colon	high (poorly diff to undifferentiated)	2a	IIIB	3	31.3	Abnormal	crc-imh	NO	NO	NO	NO	NO	NO	NO	NO	NO	NO	NO	NO	NO	NO	NO	NO	NO	NO	NO	NO	NO	NO	NO
Colon Adenocarcinoma	Colorectal Cancer	crc_imh	P06072	P06072_16111A	PRIMARY	1	YES	7	16111	1	83	Female	IIIB	abd mass	21.83	DECEASED	ascending colon	white	colon	low (well or moderately differentiated)	1a	IIIB	3	34.4	Abnormal	crc-imh	NO	NO	NO	NO	NO	NO	NO	NO	NO	NO	NO	NO	NO	NO	NO	NO	NO	NO	NO	NO	NO	NO	NO
Colon Adenocarcinoma	Colorectal Cancer	crc_imh	P06073	P06073_16113A	PRIMARY	1	YES	2.8	16113	1	71	Male	IIIC	liver	35.01	DECEASED	ascending colon	white	colon	high (poorly diff to undifferentiated)	2	IIIC	3	30.6	NA	crc-imh	YES	NO	YES	NO	YES	NO	YES	NO	YES	NO	YES	NO	YES	NO	YES	NO	YES	NO	YES	NO	YES	NO	NO
Colon Adenocarcinoma	Colorectal Cancer	crc_imh	P06074	P06074_16115A	PRIMARY	1	YES	7	16115	1	68	Female	IIIC	liver	31.33	DECEASED	cecum	white	colon	high (poorly diff to undifferentiated)	2b	IIIC	3	32.8	NA	crc-imh	YES	NO	NO	NO	YES	NO	YES	NO	NO	YES	NO	YES	YES	NO	NO	YES	NO	YES	YES	NO	YES	NO	NO
Colon Adenocarcinoma	Colorectal Cancer	crc_imh	P06075	P06075_16117A	PRIMARY	1	YES	5	16117	1	78	Female	IIIB	NA	6.97	DECEASED	ascending colon	white	colon	low (well or moderately differentiated)	1	IIIB	3	33.6	NA	crc-imh	NO	YES	NO	YES	NO	YES	NO	YES	NO	NO	NO	NO	NO	NO	NO	NO	NO	YES	NO	NO	NO	NO	NO
Colon Adenocarcinoma	Colorectal Cancer	crc_imh	P06076	P06076_16119A	PRIMARY	1	YES	4	16119	1	63	Male	IIIB	liver	30.51	DECEASED	sigmoid colon	white	colon	high (poorly diff to undifferentiated)	2a	IIIB	3	21.9	NA	crc-imh	NO	NO	NO	NO	NO	YES	NO	YES	YES	NO	YES	NO	YES	NO	NO	YES	NO	NO	NO	YES	NO	YES	NO
Colon Adenocarcinoma	Colorectal Cancer	crc_imh	P06077	P06077_16121A	PRIMARY	1	YES	7	16121	1	66	Female	IIIC	NA	13.64	DECEASED	cecum	white	colon	high (poorly diff to undifferentiated)	2	IIIC	4b	NA	NA	crc-imh	NO	NO	NO	NO	NO	NO	NO	NO	YES	NO	YES	NO	NO	NO	NO	NO	NO	YES	NO	NO	NO	NO	NO
Colon Adenocarcinoma	Colorectal Cancer	crc_imh	P06144	P06144_16277A	PRIMARY	1	YES	6.5	16277	1	65	Female	IIIB	NA	33.07	DECEASED	sigmoid	Hispanic	colon	low (well or moderately differentiated)	1	IIIB	3	35.7	NA	crc-imh	YES	NO	YES	NO	NO	NO	NO	NO	YES	NO	YES	NO	YES	NO	NO	YES	NO	YES	YES	NO	YES	NO	NO
Colon Adenocarcinoma	Colorectal Cancer	crc_imh	P06145	P06145_16279A	PRIMARY	1	YES	9	16279	1	71	Male	IIIC	NA	4.54	DECEASED	ascending	white	colon	high (poorly diff to undifferentiated)	2a	IIIC	4a	28.6	NA	crc-imh	NO	NO	NO	NO	NO	NO	NO	NO	NO	NO	NO	NO	NO	NO	NO	NO	NO	NO	NO	NO	NO	NO	NO
Colon Adenocarcinoma	Colorectal Cancer	crc_imh	P06146	P06146_16281A	PRIMARY	1	YES	8	16281	1	60	Male	IIIB	abd masses	17.72	DECEASED	cecum	white	colon	low (well or moderately differentiated)	1	IIIB	3	35.2	NA	crc-imh	NO	NO	NO	NO	NO	NO	NO	NO	NO	NO	NO	NO	YES	NO	NO	NO	NO	NO	NO	NO	NO	NO	NO
Colon Adenocarcinoma	Colorectal Cancer	crc_imh	P06147	P06147_16289A	PRIMARY	1	YES	9	16289	1	90	Female	IIIC	NA	5.29	DECEASED	cecum	white	colon	high (poorly diff to undifferentiated)	2	IIIC	4a	38.8	NA	crc-imh	NO	NO	NO	NO	NO	NO	NO	NO	YES	NO	YES	NO	NO	NO	NO	NO	NO	NO	NO	NO	NO	NO	NO
Colon Signet Ring Carcinoma	Colorectal Cancer	crc_imh	P06079	P06079_16125A	PRIMARY	1	YES	0	16125	1	62	Male	IIIB	peritoneum	15.58	DECEASED	cecum	white	colon	high (poorly diff to undifferentiated)	2	IIIC	3	28.8	NA	crc-imh	NO	NO	NO	NO	NO	NO	NO	NO	NO	NO	NO	NO	NO	NO	NO	NO	NO	NO	NO	NO	NO	NO	NO
Colon Carcinoma	Colorectal Cancer	crc_imh	P06080	P06080_16127A	PRIMARY	1	YES	10	16127	1	67	Male	IIIC	NA	29.95	DECEASED	cecum	white	colon	undifferentiated	2	IIIC	3	27.5	NA	crc-imh	NO	NO	NO	NO	NO	NO	NO	NO	NO	NO	NO	NO	NO	NO	NO	NO	NO	NO	NO	NO	NO	NO	NO
Colon Adenocarcinoma	Colorectal Cancer	crc_imh	P06081	P06081_16129A	PRIMARY	1	YES	3.5	16129	1	52	Male	IIIC	lung	32.31	DECEASED	ascending colon	white	colon	high (poorly diff to undifferentiated)	2b	IIIC	4a	23	NA	crc-imh	NO	NO	NO	NO	NO	NO	NO	NO	YES	NO	YES	NO	YES	NO	NO	NO	NO	NO	YES	NO	YES	NO	NO
Colon Adenocarcinoma	Colorectal Cancer	crc_imh	P06082	P06082_16165A	PRIMARY	1	YES	7	16165	1	75	Female	IIIC	pelvic masses	10.68	DECEASED	sigmoid colon	white	colon	low (well or moderately differentiated)	2	IIIC	4a	25.9	NA	crc-imh	NO	NO	NO	NO	NO	NO	NO	NO	NO	NO	NO	NO	NO	NO	NO	NO	NO	NO	NO	NO	NO	NO	NO
Colon Adenocarcinoma	Colorectal Cancer	crc_imh	P06083	P06083_16131A	PRIMARY	1	YES	7	16131	1	76	Female	IIIC	NA	15.68	DECEASED	ascending colon	white	colon	low (well or moderately differentiated)	1a	IIIC	4b	36.7	Abnormal	crc-imh	NO	NO	NO	NO	NO	NO	NO	NO	NO	NO	NO	NO	NO	NO	NO	NO	NO	NO	NO	NO	NO	NO	NO
Colon Adenocarcinoma	Colorectal Cancer	crc_imh	P06148	P06148_16291A	PRIMARY	1	YES	5.3	16291	1	67	Female	IIIB	no data available	4.5	DECEASED	splenic flexure	white	colon	low (well or moderately differentiated)	1	IIIB	4	NA	NA	crc-imh	NO	YES	NO	YES	NO	NO	NO	NO	YES	NO	YES	NO	YES	NO	NO	YES	NO	YES	YES	NO	YES	NO	NO
Colon Adenocarcinoma	Colorectal Cancer	crc_imh	P06084	P06084_16133A	PRIMARY	1	YES	4.5	16133	1	61	Female	IIIB	abd mass	27.94	DECEASED	hepatic flexure	white	colon	low (well or moderately differentiated)	1	IIIB	3	34	NA	crc-imh	NO	NO	NO	NO	NO	YES	NO	NO	NO	NO	NO	NO	YES	NO	NO	YES	NO	YES	NO	NO	NO	NO	NO
Colon Adenocarcinoma	Colorectal Cancer	crc_imh	P06085	P06085_16135A	PRIMARY	1	YES	7	16135	1	85	Female	IIIC	no data available	120.05	DECEASED	cecum	white	colon	low (well or moderately differentiated)	2	IIIC	4b	25.4	NA	crc-imh	NO	NO	NO	NO	YES	NO	NO	NO	NO	NO	NO	NO	YES	NO	NO	NO	NO	NO	NO	NO	NO	NO	NO
Colon Adenocarcinoma	Colorectal Cancer	crc_imh	P06149	P06149_16357A	PRIMARY	1	YES	4	16357	1	85	Female	IIIC	liver	7.53	DECEASED	cecum	white	colon	high (poorly diff to undifferentiated)	2	IIIC	3	NA	NA	crc-imh	NO	NO	NO	NO	NO	NO	NO	NO	NO	NO	NO	NO	YES	NO	NO	NO	NO	NO	YES	NO	YES	NO	NO
Colon Adenocarcinoma	Colorectal Cancer	crc_imh	P06086	P06086_16137A	PRIMARY	1	YES	3	16137	1	71	Male	IIIB	liver	63.02	DECEASED	descending colon	white	colon	low (well or moderately differentiated)	1	IIIB	3	27.9	NA	crc-imh	NO	NO	NO	NO	YES	NO	YES	NO	NO	NO	NO	NO	YES	NO	NO	YES	NO	NO	YES	NO	YES	NO	NO
Colon Adenocarcinoma	Colorectal Cancer	crc_imh	P06151	P06151_16295A	PRIMARY	1	YES	7.5	16295	1	65	Male	IIIC	liver	48.82	DECEASED	cecum	white	colon	low (well or moderately differentiated)	2	IIIC	3	28.6	NA	crc-imh	NO	NO	NO	NO	NO	NO	NO	NO	NO	YES	NO	NO	YES	NO	NO	NO	NO	YES	NO	NO	NO	NO	NO
Colon Adenocarcinoma	Colorectal Cancer	crc_imh	P06152	P06152_16335A	PRIMARY	1	YES	3.3	16335	1	60	Male	IIIC	lung	45.6	DECEASED	cecum	white	colon	low (well or moderately differentiated)	2b	IIIC	3b	35.5	NA	crc-imh	NO	NO	NO	NO	NO	NO	NO	NO	NO	NO	NO	NO	YES	NO	NO	NO	NO	NO	NO	NO	NO	NO	NO
Colon Adenocarcinoma	Colorectal Cancer	crc_imh	P06087	P06087_16139A	PRIMARY	1	YES	4	16139	1	78	Female	IIIC	no data available	24.26	DECEASED	cecum	white	colon	high (poorly diff to undifferentiated)	2b	IIIC	3	20.6	NA	crc-imh	NO	YES	NO	YES	NO	NO	NO	NO	YES	NO	YES	NO	YES	NO	YES	NO	NO	YES	NO	NO	NO	NO	NO
Colon Adenocarcinoma	Colorectal Cancer	crc_imh	P06153	P06153_16297A	PRIMARY	1	YES	6.3	16297	1	78	Female	IIIB	NA	7.03	DECEASED	cecum	white	colon	high (poorly diff to undifferentiated)	1	IIIB	3	28.1	NA	crc-imh	NO	YES	NO	NO	YES	NO	YES	NO	YES	NO	NO	NO	YES	NO	NO	YES	NO	NO	NO	YES	NO	YES	NO
Colon Adenocarcinoma	Colorectal Cancer	crc_imh	P06154	P06154_16283A	PRIMARY	1	YES	9	16283	1	77	Male	IIIB	NA	4.5	DECEASED	ascending	white	colon	moderately to poorly	2a	IIIB	3	22.4	Abnormal	crc-imh	NO	NO	NO	NO	NO	NO	NO	NO	NO	NO	NO	NO	YES	NO	YES	NO	NO	NO	NO	NO	NO	NO	NO
Colon Adenocarcinoma	Colorectal Cancer	crc_imh	P06155	P06155_16299A	PRIMARY	1	YES	6	16299	1	64	Male	IIIC	local/regional	13.28	DECEASED	cecum	white	colon	low (well or moderately differentiated)	2	IIIC	4b	23.7	NA	crc-imh	NO	NO	NO	NO	NO	NO	NO	NO	NO	NO	NO	NO	YES	NO	NO	NO	NO	NO	NO	NO	NO	NO	NO
Colon Adenocarcinoma	Colorectal Cancer	crc_imh	P06088	P06088_16141A	PRIMARY	1	YES	8.1	16141	1	83	Female	IIIC	lung	23.24	DECEASED	cecum	white	colon	high (poorly diff to undifferentiated)	2a	IIIB	3	20	Abnormal	crc-imh	NO	NO	NO	NO	NO	NO	NO	NO	NO	NO	NO	NO	NO	NO	NO	NO	NO	NO	NO	NO	NO	NO	NO
Colon Adenocarcinoma	Colorectal Cancer	crc_imh	P06156	P06156_16301A	PRIMARY	1	YES	3.5	16301	1	78	Female	IIIB	no data available	43.03	DECEASED	hepatic flexure	white	colon	high (poorly diff to undifferentiated)	1	IIIB	4	NA	NA	crc-imh	NO	NO	NO	NO	NO	NO	NO	NO	NO	NO	NO	NO	NO	NO	NO	NO	NO	NO	NO	NO	NO	NO	NO
Colon Adenocarcinoma	Colorectal Cancer	crc_imh	P05897	P05897_15646A	PRIMARY	1	YES	7.8	15646	1	85	Female	IIIC	liver	11.54	DECEASED	cecum	white	colon	high (poorly diff to undifferentiated)	2b	IIIC	4a	28.2	NA	crc-imh	NO	NO	NO	NO	NO	NO	NO	NO	NO	NO	NO	NO	NO	NO	NO	NO	NO	NO	NO	NO	NO	NO	NO
Colon Adenocarcinoma	Colorectal Cancer	crc_imh	P06089	P06089_16143A	PRIMARY	1	YES	5	16143	1	64	Male	IIIC	liver	33.43	DECEASED	ascending colon	white	colon	high (poorly diff to undifferentiated)	2	IIIC	3	NA	NA	crc-imh	YES	NO	NO	NO	NO	NO	NO	NO	NO	NO	NO	NO	YES	NO	NO	NO	YES	NO	YES	NO	YES	NO	NO
Colon Adenocarcinoma	Colorectal Cancer	crc_imh	P06090	P06090_16145A	PRIMARY	1	YES	6	16145	1	66	Female	IIIC	retroperitoneum	71.93	DECEASED	sigmoid colon	white	colon	low (well or moderately differentiated)	2	IIIC	3	31.5	NA	crc-imh	NO	NO	NO	NO	YES	NO	YES	NO	NO	YES	NO	YES	YES	NO	NO	YES	NO	YES	NO	NO	NO	NO	NO
Colon Adenocarcinoma	Colorectal Cancer	crc_imh	P06157	P06157_16355A	PRIMARY	1	YES	3.5	16355	1	79	Female	IIIC	carcinomatosis	12.89	DECEASED	appendix	white	colon	low (well or moderately differentiated)	2	IIIC	4b	NA	NA	crc-imh	YES	NO	NO	NO	NO	NO	NO	NO	NO	YES	NO	YES	YES	NO	NO	NO	YES	NO	YES	NO	YES	NO	NO
Colon Adenocarcinoma	Colorectal Cancer	crc_imh	P06091	P06091_16147A	PRIMARY	1	YES	6.5	16147	1	22	Male	IIIC	mesenteric LN's	26.3	DECEASED	cecum	American Indian	colon	high (poorly diff to undifferentiated)	2b	IIIC	4b	30.4	NA	crc-imh	NO	NO	NO	NO	NO	NO	NO	NO	NO	NO	NO	NO	NO	NO	NO	YES	NO	NO	NO	NO	NO	NO	NO
Colon Adenocarcinoma	Colorectal Cancer	crc_imh	P06092	P06092_16149A	PRIMARY	1	YES	8.3	16149	1	78	Female	IIIB	no data available	37.54	DECEASED	cecum	unknown	colon	high (poorly diff to undifferentiated)	1b	IIIB	3	25.5	NA	crc-imh	NO	NO	NO	NO	NO	NO	NO	NO	NO	NO	NO	NO	YES	NO	NO	NO	NO	YES	NO	YES	NO	YES	YES
Colon Mucinous Adenocarcinoma	Colorectal Cancer	crc_imh	P06158	P06158_16337A	PRIMARY	1	YES	3.5	16337	1	78	Female	IIIB	lung	78.73	DECEASED	descending colon	white	colon	low (well or moderately differentiated)	1	IIIB	3	NA	NA	crc-imh	NO	NO	NO	NO	NO	NO	NO	NO	NO	NO	NO	NO	NO	NO	NO	NO	NO	NO	NO	NO	NO	NO	NO
Colon Signet Ring Carcinoma	Colorectal Cancer	crc_imh	P06160	P06160_16359A	PRIMARY	1	YES	17	16359	1	58	Male	IIIC	local/regional	18.61	DECEASED	sigmoid	white	colon	high (poorly diff to undifferentiated)	2b	IIIC	4a	22.6	NA	crc-imh	NO	NO	NO	NO	NO	NO	NO	NO	NO	NO	NO	NO	NO	NO	NO	NO	NO	NO	NO	NO	NO	NO	NO
Colon Adenocarcinoma	Colorectal Cancer	crc_imh	P06094	P06094_16153A	PRIMARY	1	YES	2.5	16153	1	75	Male	IIIB	no data available	17.65	DECEASED	sigmoid colon	white	colon	low (well or moderately differentiated)	1	IIIB	3	NA	NA	crc-imh	NO	NO	NO	NO	NO	NO	NO	NO	NO	NO	NO	NO	YES	NO	NO	YES	NO	YES	YES	NO	YES	NO	NO
Colon Adenocarcinoma	Colorectal Cancer	crc_imh	P06161	P06161_16341A	PRIMARY	1	YES	5.5	16341	1	75	Female	IIIC	lung	19.95	DECEASED	cecum	white	colon	high (poorly diff to undifferentiated)	2b	IIIC	4a	24.2	NA	crc-imh	NO	YES	NO	YES	YES	NO	YES	NO	YES	NO	YES	NO	YES	NO	YES	NO	NO	YES	NO	YES	NO	YES	NO
Colon Adenocarcinoma	Colorectal Cancer	crc_imh	P06095	P06095_16155A	PRIMARY	1	YES	9	16155	1	68	Female	IIIC	lung	32.31	DECEASED	transverse	white	colon	moderately	1	IIIC	4b	33.5	NA	crc-imh	NO	NO	NO	NO	NO	NO	NO	NO	NO	NO	NO	NO	YES	NO	NO	YES	NO	YES	NO	NO	NO	NO	YES
Colon Adenocarcinoma	Colorectal Cancer	crc_imh	P06097	P06097_16159A	PRIMARY	1	YES	5.4	16159	1	70	Female	IIIB	no data available	20.18	DECEASED	sigmoid colon	white	colon	low (well or moderately differentiated)	1b	IIIB	3	17.8	NA	crc-imh	NO	NO	NO	NO	NO	YES	NO	YES	YES	NO	YES	NO	NO	NO	NO	YES	NO	YES	NO	NO	NO	NO	NO
Colon Carcinoma	Colorectal Cancer	crc_imh	P06098	P06098_16161A	PRIMARY	1	YES	8	16161	1	39	Male	IIIC	lung	5.79	DECEASED	sigmoid colon	Asian/Oriental	colon	high (poorly diff to undifferentiated)	2	IIIC	4a	23.9	NA	crc-imh	NO	NO	NO	NO	NO	NO	NO	NO	NO	NO	NO	NO	NO	YES	NO	YES	NO	NO	NO	YES	NO	YES	NO
Colon Adenocarcinoma	Colorectal Cancer	crc_imh	P06099	P06099_16163A	PRIMARY	1	YES	6	16163	1	56	Male	IIIB	NA	8.32	DECEASED	cecum	white	colon	low (well or moderately differentiated)	1a	IIIB	3b	59.9	NA	crc-imh	NO	YES	NO	YES	YES	NO	YES	NO	NO	NO	NO	NO	YES	NO	NO	YES	NO	YES	YES	NO	YES	NO	NO
Colon Adenocarcinoma	Colorectal Cancer	crc_imh	P06163	P06163_16343A	PRIMARY	1	YES	1.5	16343	1	88	Female	IIIB	NA	11.77	DECEASED	ascending	white	colon	low (well or moderately differentiated)	1	IIIB	3	33.8	NA	crc-imh	NO	NO	NO	NO	NO	NO	NO	NO	NO	NO	NO	NO	YES	NO	YES	NO	NO	YES	YES	NO	YES	NO	NO
Colon Adenocarcinoma	Colorectal Cancer	crc_imh	P06167	P06167_16345A	PRIMARY	1	YES	6.5	16345	1	90	Male	IIIC	no data available	25.12	DECEASED	cecum	white	colon	low (well or moderately differentiated)	2	IIIC	4a	34.6	NA	crc-imh	NO	NO	NO	NO	NO	YES	NO	YES	NO	YES	NO	YES	NO	NO	NO	NO	NO	YES	NO	NO	NO	NO	NO
Colon Adenocarcinoma	Colorectal Cancer	crc_imh	P06168	P06168_16347A	PRIMARY	1	YES	5.5	16347	1	79	Female	IIIB	no data available	66.31	DECEASED	transverse	white	colon	low (well or moderately differentiated)	1	IIIB	3	28.4	Normal	crc-imh	NO	NO	NO	NO	NO	NO	NO	NO	YES	NO	YES	NO	NO	NO	NO	NO	NO	NO	NO	NO	NO	NO	NO
Colon Adenocarcinoma	Colorectal Cancer	crc_imh	P06169	P06169_16303A	PRIMARY	1	YES	6.8	16303	1	58	Male	IIIC	lung	45.07	DECEASED	cecum	white	colon	low (well or moderately differentiated)	2b	IIIC	4a	22.2	NA	crc-imh	NO	NO	NO	NO	YES	NO	YES	NO	NO	NO	NO	NO	YES	NO	NO	NO	NO	NO	YES	NO	YES	NO	NO
[truncated: 70 more columns]
