# Supplementary material for: Whole genome analysis identifies the association of TP53 genomic deletions with lower survival in Stage III colorectal cancer
Source: Sci Rep. 2020 Mar 19;10:5009. doi: 10.1038/s41598-020-61643-6 (PMC7081316; doi:10.1038/s41598-020-61643-6)
Supplement: Supplementary file 2 — Supplementary Information2. [file 41598_2020_61643_MOESM2_ESM.xls]

## Sheet: File S2.discovery.cohort.segmen
Sample	Chromosome	Start	End	Num_Probes	Segment_Mean
P05877_15606A_mp_PE.st.mdup.nogene.cns	chr1	10000	3747083	140	-0.0995802
P05877_15606A_mp_PE.st.mdup.nogene.cns	chr1	3747083	125159410	4721	0.00222142
P05877_15606A_mp_PE.st.mdup.nogene.cns	chr1	143284586	144259578	39	-0.252503
P05877_15606A_mp_PE.st.mdup.nogene.cns	chr1	144259578	248946422	4182	0.00324804
P05877_15606A_mp_PE.st.mdup.nogene.cns	chr2	10000	92138145	3628	0.00252232
P05877_15606A_mp_PE.st.mdup.nogene.cns	chr2	94140557	94570852	9	0.285835
P05877_15606A_mp_PE.st.mdup.nogene.cns	chr2	94570852	113613939	759	0.00149337
P05877_15606A_mp_PE.st.mdup.nogene.cns	chr2	113613939	147362519	1350	-0.0192593
P05877_15606A_mp_PE.st.mdup.nogene.cns	chr2	147362519	188435790	1643	0.000872844
P05877_15606A_mp_PE.st.mdup.nogene.cns	chr2	188435790	189910728	59	0.0769032
P05877_15606A_mp_PE.st.mdup.nogene.cns	chr2	189910728	204585111	587	-0.00183119
P05877_15606A_mp_PE.st.mdup.nogene.cns	chr2	204585111	205910055	53	0.0880622
P05877_15606A_mp_PE.st.mdup.nogene.cns	chr2	205910055	215334658	377	-0.0128545
P05877_15606A_mp_PE.st.mdup.nogene.cns	chr2	215334658	217984547	106	0.059811
P05877_15606A_mp_PE.st.mdup.nogene.cns	chr2	217984547	236508767	741	-0.00389546
P05877_15606A_mp_PE.st.mdup.nogene.cns	chr2	236508767	239958622	138	0.0773201
P05877_15606A_mp_PE.st.mdup.nogene.cns	chr2	239958622	242183529	89	-0.0391408
P05877_15606A_mp_PE.st.mdup.nogene.cns	chr3	10000	10961504	438	-0.0159156
P05877_15606A_mp_PE.st.mdup.nogene.cns	chr3	10961504	11636596	27	0.130585
P05877_15606A_mp_PE.st.mdup.nogene.cns	chr3	11636596	29264017	705	0.00305717
P05877_15606A_mp_PE.st.mdup.nogene.cns	chr3	29264017	30639206	55	0.0897469
P05877_15606A_mp_PE.st.mdup.nogene.cns	chr3	30639206	63868770	1329	0.000493041
P05877_15606A_mp_PE.st.mdup.nogene.cns	chr3	63868770	65293965	57	0.106395
P05877_15606A_mp_PE.st.mdup.nogene.cns	chr3	65293965	75370349	403	0.000916139
P05877_15606A_mp_PE.st.mdup.nogene.cns	chr3	75370349	75595380	9	-0.546125
P05877_15606A_mp_PE.st.mdup.nogene.cns	chr3	75595380	75795407	7	0.234642
P05877_15606A_mp_PE.st.mdup.nogene.cns	chr3	75795407	78595792	112	-0.0175605
P05877_15606A_mp_PE.st.mdup.nogene.cns	chr3	78595792	79570926	39	0.067471
P05877_15606A_mp_PE.st.mdup.nogene.cns	chr3	79570926	90272396	428	-0.0176313
P05877_15606A_mp_PE.st.mdup.nogene.cns	chr3	90272396	90497427	9	0.123185
P05877_15606A_mp_PE.st.mdup.nogene.cns	chr3	90497427	91553319	21	0.138512
P05877_15606A_mp_PE.st.mdup.nogene.cns	chr3	93705574	198235559	4180	0.00326738
P05877_15606A_mp_PE.st.mdup.nogene.cns	chr4	10000	49186943	1957	-0.00877938
P05877_15606A_mp_PE.st.mdup.nogene.cns	chr4	49186943	49633646	12	0.327854
P05877_15606A_mp_PE.st.mdup.nogene.cns	chr4	51793951	190098120	5529	-0.00828231
P05877_15606A_mp_PE.st.mdup.nogene.cns	chr5	34993	31783182	1266	-0.0230953
P05877_15606A_mp_PE.st.mdup.nogene.cns	chr5	31783182	47106894	587	0.00885069
P05877_15606A_mp_PE.st.mdup.nogene.cns	chr5	49591469	69433843	774	0.00650086
P05877_15606A_mp_PE.st.mdup.nogene.cns	chr5	69433843	69858822	17	-0.238467
P05877_15606A_mp_PE.st.mdup.nogene.cns	chr5	69858822	181478259	4465	-0.00540887
P05877_15606A_mp_PE.st.mdup.nogene.cns	chr6	60000	384965	13	0.132366
P05877_15606A_mp_PE.st.mdup.nogene.cns	chr6	384965	56329110	2236	-0.00116125
P05877_15606A_mp_PE.st.mdup.nogene.cns	chr6	56329110	57354003	41	0.135863
P05877_15606A_mp_PE.st.mdup.nogene.cns	chr6	57354003	58453888	44	-0.00947683
P05877_15606A_mp_PE.st.mdup.nogene.cns	chr6	60229934	170745979	4415	-0.00875635
P05877_15606A_mp_PE.st.mdup.nogene.cns	chr7	10000	19513239	780	0.0011758
P05877_15606A_mp_PE.st.mdup.nogene.cns	chr7	19513239	20713439	48	0.239055
P05877_15606A_mp_PE.st.mdup.nogene.cns	chr7	20713439	21463563	30	0.344823
P05877_15606A_mp_PE.st.mdup.nogene.cns	chr7	21463563	22513738	42	0.0895566
P05877_15606A_mp_PE.st.mdup.nogene.cns	chr7	22513738	25614253	124	0.32646
P05877_15606A_mp_PE.st.mdup.nogene.cns	chr7	25614253	27889631	91	0.387977
P05877_15606A_mp_PE.st.mdup.nogene.cns	chr7	27889631	28164676	11	0.177768
P05877_15606A_mp_PE.st.mdup.nogene.cns	chr7	28164676	34115665	238	0.115313
P05877_15606A_mp_PE.st.mdup.nogene.cns	chr7	34115665	54494050	815	0.0092473
P05877_15606A_mp_PE.st.mdup.nogene.cns	chr7	54494050	58119653	144	0.113005
P05877_15606A_mp_PE.st.mdup.nogene.cns	chr7	60878234	62531777	52	0.159782
P05877_15606A_mp_PE.st.mdup.nogene.cns	chr7	62531777	102478835	1597	-0.00751644
P05877_15606A_mp_PE.st.mdup.nogene.cns	chr7	102478835	102678820	8	0.424889
P05877_15606A_mp_PE.st.mdup.nogene.cns	chr7	102678820	159335973	2264	0.00312777
P05877_15606A_mp_PE.st.mdup.nogene.cns	chr8	60000	23284136	919	-0.112703
P05877_15606A_mp_PE.st.mdup.nogene.cns	chr8	23284136	24709109	57	0.0138841
P05877_15606A_mp_PE.st.mdup.nogene.cns	chr8	24709109	26109082	56	-0.151802
P05877_15606A_mp_PE.st.mdup.nogene.cns	chr8	26109082	30558998	178	0.0341832
P05877_15606A_mp_PE.st.mdup.nogene.cns	chr8	30558998	39533828	359	-0.0282819
P05877_15606A_mp_PE.st.mdup.nogene.cns	chr8	39533828	43983744	178	0.0969988
P05877_15606A_mp_PE.st.mdup.nogene.cns	chr8	45927265	145078636	3958	0.0987698
P05877_15606A_mp_PE.st.mdup.nogene.cns	chr9	10000	39146019	1565	-0.00630878
P05877_15606A_mp_PE.st.mdup.nogene.cns	chr9	39146019	40821491	65	-0.0829286
P05877_15606A_mp_PE.st.mdup.nogene.cns	chr9	40821491	43338412	96	0.106749
P05877_15606A_mp_PE.st.mdup.nogene.cns	chr9	60518558	67719923	229	-0.078812
P05877_15606A_mp_PE.st.mdup.nogene.cns	chr9	67719923	91067021	922	0.0947743
P05877_15606A_mp_PE.st.mdup.nogene.cns	chr9	91067021	92666774	64	0.206787
P05877_15606A_mp_PE.st.mdup.nogene.cns	chr9	92666774	114888340	889	0.0944357
P05877_15606A_mp_PE.st.mdup.nogene.cns	chr9	114888340	115313274	17	0.248963
P05877_15606A_mp_PE.st.mdup.nogene.cns	chr9	115313274	120337498	201	0.093824
P05877_15606A_mp_PE.st.mdup.nogene.cns	chr9	120337498	130335953	400	0.138005
P05877_15606A_mp_PE.st.mdup.nogene.cns	chr9	130335953	136085064	230	0.0825349
P05877_15606A_mp_PE.st.mdup.nogene.cns	chr9	136085064	138334717	90	0.0290161
P05877_15606A_mp_PE.st.mdup.nogene.cns	chr10	10000	684910	27	0.105174
P05877_15606A_mp_PE.st.mdup.nogene.cns	chr10	684910	3059596	95	-0.0367673
P05877_15606A_mp_PE.st.mdup.nogene.cns	chr10	3059596	5134322	83	0.0763233
P05877_15606A_mp_PE.st.mdup.nogene.cns	chr10	5134322	29456106	973	-0.00976046
P05877_15606A_mp_PE.st.mdup.nogene.cns	chr10	29456106	31930779	99	0.0792168
P05877_15606A_mp_PE.st.mdup.nogene.cns	chr10	31930779	39585287	303	-0.000322347
P05877_15606A_mp_PE.st.mdup.nogene.cns	chr10	41693521	76243747	1368	-0.00859747
P05877_15606A_mp_PE.st.mdup.nogene.cns	chr10	76243747	79493561	130	0.074839
P05877_15606A_mp_PE.st.mdup.nogene.cns	chr10	79493561	86293173	272	-0.0309403
P05877_15606A_mp_PE.st.mdup.nogene.cns	chr10	86293173	102817229	661	0.0149033
P05877_15606A_mp_PE.st.mdup.nogene.cns	chr10	102817229	110216806	296	-0.025413
P05877_15606A_mp_PE.st.mdup.nogene.cns	chr10	110216806	110916766	28	0.124063
P05877_15606A_mp_PE.st.mdup.nogene.cns	chr10	110916766	121291174	415	-0.0153496
P05877_15606A_mp_PE.st.mdup.nogene.cns	chr10	121291174	122516104	49	0.0806475
P05877_15606A_mp_PE.st.mdup.nogene.cns	chr10	122516104	123791031	51	-0.0485355
P05877_15606A_mp_PE.st.mdup.nogene.cns	chr10	123791031	124266004	19	0.172458
P05877_15606A_mp_PE.st.mdup.nogene.cns	chr10	124266004	132390540	325	-0.0178076
P05877_15606A_mp_PE.st.mdup.nogene.cns	chr10	132390540	132465535	3	-0.397736
P05877_15606A_mp_PE.st.mdup.nogene.cns	chr10	132465535	133787422	49	-0.0204205
P05877_15606A_mp_PE.st.mdup.nogene.cns	chr11	60000	2935642	112	-0.0888347
P05877_15606A_mp_PE.st.mdup.nogene.cns	chr11	2935642	10587353	306	0.00770572
P05877_15606A_mp_PE.st.mdup.nogene.cns	chr11	10587353	12912873	93	0.0748857
P05877_15606A_mp_PE.st.mdup.nogene.cns	chr11	12912873	34917792	880	-0.00726602
P05877_15606A_mp_PE.st.mdup.nogene.cns	chr11	34917792	35392898	19	0.132124
P05877_15606A_mp_PE.st.mdup.nogene.cns	chr11	35392898	50821348	617	-0.00313802
P05877_15606A_mp_PE.st.mdup.nogene.cns	chr11	54525074	71705600	683	-0.00591759
P05877_15606A_mp_PE.st.mdup.nogene.cns	chr11	71705600	74880132	127	0.0630926
P05877_15606A_mp_PE.st.mdup.nogene.cns	chr11	74880132	135076622	2406	-0.0036026
P05877_15606A_mp_PE.st.mdup.nogene.cns	chr12	10000	1260338	50	0.00432749
P05877_15606A_mp_PE.st.mdup.nogene.cns	chr12	1260338	1910515	26	0.118328
P05877_15606A_mp_PE.st.mdup.nogene.cns	chr12	1910515	2585698	27	0.259526
P05877_15606A_mp_PE.st.mdup.nogene.cns	chr12	2585698	30068146	1098	0.108091
P05877_15606A_mp_PE.st.mdup.nogene.cns	chr12	30068146	34835195	188	-0.0191177
P05877_15606A_mp_PE.st.mdup.nogene.cns	chr12	37235252	89012978	2071	0.00359381
P05877_15606A_mp_PE.st.mdup.nogene.cns	chr12	89012978	89638011	25	-0.123961
P05877_15606A_mp_PE.st.mdup.nogene.cns	chr12	89638011	93663223	161	0.0145107
P05877_15606A_mp_PE.st.mdup.nogene.cns	chr12	93663223	93863234	8	0.205608
P05877_15606A_mp_PE.st.mdup.nogene.cns	chr12	93863234	118089509	969	-9.81865e-05
P05877_15606A_mp_PE.st.mdup.nogene.cns	chr12	118089509	118189515	4	-0.498143
P05877_15606A_mp_PE.st.mdup.nogene.cns	chr12	118189515	133265309	603	-0.00495425
P05877_15606A_mp_PE.st.mdup.nogene.cns	chr13	18171248	19508022	50	-0.0475324
P05877_15606A_mp_PE.st.mdup.nogene.cns	chr13	19508022	21532869	81	0.0454716
P05877_15606A_mp_PE.st.mdup.nogene.cns	chr13	21532869	23282737	70	-0.0400715
P05877_15606A_mp_PE.st.mdup.nogene.cns	chr13	23282737	52680514	1176	0.0273927
P05877_15606A_mp_PE.st.mdup.nogene.cns	chr13	52680514	109903793	2287	0.000538981
P05877_15606A_mp_PE.st.mdup.nogene.cns	chr13	109903793	111053832	46	0.12279
P05877_15606A_mp_PE.st.mdup.nogene.cns	chr13	111053832	114354328	126	-0.0145289
P05877_15606A_mp_PE.st.mdup.nogene.cns	chr14	16022637	16404348	5	0.132051
P05877_15606A_mp_PE.st.mdup.nogene.cns	chr14	18223523	18912572	22	0.0468516
P05877_15606A_mp_PE.st.mdup.nogene.cns	chr14	18912572	19961700	38	0.269108
P05877_15606A_mp_PE.st.mdup.nogene.cns	chr14	19961700	59185354	1569	-0.00303954
P05877_15606A_mp_PE.st.mdup.nogene.cns	chr14	59185354	59385348	8	0.212683
P05877_15606A_mp_PE.st.mdup.nogene.cns	chr14	59385348	67985052	344	-0.0017969
P05877_15606A_mp_PE.st.mdup.nogene.cns	chr14	67985052	69135013	46	0.149079
P05877_15606A_mp_PE.st.mdup.nogene.cns	chr14	69135013	90384284	850	0.000501968
P05877_15606A_mp_PE.st.mdup.nogene.cns	chr14	90384284	90884267	20	0.143583
P05877_15606A_mp_PE.st.mdup.nogene.cns	chr14	90884267	104008816	525	0.0018845
P05877_15606A_mp_PE.st.mdup.nogene.cns	chr14	104008816	106083745	83	-0.0898294
P05877_15606A_mp_PE.st.mdup.nogene.cns	chr14	106083745	106383735	12	0.224483
P05877_15606A_mp_PE.st.mdup.nogene.cns	chr14	106383735	106883718	19	-0.0933174
P05877_15606A_mp_PE.st.mdup.nogene.cns	chr15	17000000	17083573	3	0.402374
P05877_15606A_mp_PE.st.mdup.nogene.cns	chr15	19775254	20754153	35	0.161466
P05877_15606A_mp_PE.st.mdup.nogene.cns	chr15	20754153	21293176	18	-0.104743
P05877_15606A_mp_PE.st.mdup.nogene.cns	chr15	21293176	22156745	26	-0.293447
P05877_15606A_mp_PE.st.mdup.nogene.cns	chr15	22156745	32150883	396	-0.011207
P05877_15606A_mp_PE.st.mdup.nogene.cns	chr15	32150883	32550838	16	-0.282215
P05877_15606A_mp_PE.st.mdup.nogene.cns	chr15	32550838	38825138	251	-0.00565701
P05877_15606A_mp_PE.st.mdup.nogene.cns	chr15	38825138	39575054	30	0.134784
P05877_15606A_mp_PE.st.mdup.nogene.cns	chr15	39575054	71071539	1260	0.00449116
P05877_15606A_mp_PE.st.mdup.nogene.cns	chr15	71071539	71571483	20	-0.159128
P05877_15606A_mp_PE.st.mdup.nogene.cns	chr15	71571483	101981189	1214	-0.0050471
P05877_15606A_mp_PE.st.mdup.nogene.cns	chr16	10000	785062	31	-0.0971437
P05877_15606A_mp_PE.st.mdup.nogene.cns	chr16	785062	15736268	598	-0.018542
P05877_15606A_mp_PE.st.mdup.nogene.cns	chr16	15736268	16136300	16	0.206807
P05877_15606A_mp_PE.st.mdup.nogene.cns	chr16	16136300	22387309	248	0.00727382
P05877_15606A_mp_PE.st.mdup.nogene.cns	chr16	22387309	22712378	13	0.345007
P05877_15606A_mp_PE.st.mdup.nogene.cns	chr16	22712378	32139368	377	0.00351892
P05877_15606A_mp_PE.st.mdup.nogene.cns	chr16	32139368	34015326	45	-0.234197
P05877_15606A_mp_PE.st.mdup.nogene.cns	chr16	34015326	38280682	86	0.00963782
P05877_15606A_mp_PE.st.mdup.nogene.cns	chr16	46405680	84703639	1532	-0.0090667
P05877_15606A_mp_PE.st.mdup.nogene.cns	chr16	84703639	85228611	21	0.146271
P05877_15606A_mp_PE.st.mdup.nogene.cns	chr16	85228611	86153562	37	-0.0748367
P05877_15606A_mp_PE.st.mdup.nogene.cns	chr16	86153562	88428440	91	0.0583479
P05877_15606A_mp_PE.st.mdup.nogene.cns	chr16	88428440	89003410	23	-0.160929
P05877_15606A_mp_PE.st.mdup.nogene.cns	chr16	89003410	90228345	49	-0.00816052
P05877_15606A_mp_PE.st.mdup.nogene.cns	chr17	84261	22763679	898	-0.108442
P05877_15606A_mp_PE.st.mdup.nogene.cns	chr17	26640783	26985985	10	0.180073
P05877_15606A_mp_PE.st.mdup.nogene.cns	chr17	26985985	46088273	764	-0.0970076
P05877_15606A_mp_PE.st.mdup.nogene.cns	chr17	46088273	46313300	9	0.1264
P05877_15606A_mp_PE.st.mdup.nogene.cns	chr17	46313300	46713347	15	-0.46251
P05877_15606A_mp_PE.st.mdup.nogene.cns	chr17	46713347	71691338	999	-0.104626
P05877_15606A_mp_PE.st.mdup.nogene.cns	chr17	71691338	74541679	114	-0.170649
P05877_15606A_mp_PE.st.mdup.nogene.cns	chr17	74541679	81067461	261	-0.0851672
P05877_15606A_mp_PE.st.mdup.nogene.cns	chr17	81067461	82118640	40	-0.263618
P05877_15606A_mp_PE.st.mdup.nogene.cns	chr17	82118640	83247441	45	-0.117086
P05877_15606A_mp_PE.st.mdup.nogene.cns	chr18	10000	15797755	615	-0.120328
P05877_15606A_mp_PE.st.mdup.nogene.cns	chr18	20561539	21886531	42	-0.115333
P05877_15606A_mp_PE.st.mdup.nogene.cns	chr18	21886531	22311673	17	-0.26941
P05877_15606A_mp_PE.st.mdup.nogene.cns	chr18	22311673	80263285	2315	-0.12223
P05877_15606A_mp_PE.st.mdup.nogene.cns	chr19	60000	2333972	91	-0.0827584
P05877_15606A_mp_PE.st.mdup.nogene.cns	chr19	2333972	24908589	886	0.0110304
P05877_15606A_mp_PE.st.mdup.nogene.cns	chr19	27240874	27865709	25	0.0990339
P05877_15606A_mp_PE.st.mdup.nogene.cns	chr19	27865709	35863603	320	-0.0396728
P05877_15606A_mp_PE.st.mdup.nogene.cns	chr19	35863603	58607616	906	0.0222675
P05877_15606A_mp_PE.st.mdup.nogene.cns	chr20	60000	26590875	1053	-0.00361824
P05877_15606A_mp_PE.st.mdup.nogene.cns	chr20	28494639	29425899	28	0.318971
P05877_15606A_mp_PE.st.mdup.nogene.cns	chr20	29425899	31182037	53	0.13582
P05877_15606A_mp_PE.st.mdup.nogene.cns	chr20	31207039	47258070	641	0.00193719
P05877_15606A_mp_PE.st.mdup.nogene.cns	chr20	47258070	48733164	59	0.0863461
P05877_15606A_mp_PE.st.mdup.nogene.cns	chr20	48733164	51458339	109	0.254821
P05877_15606A_mp_PE.st.mdup.nogene.cns	chr20	51458339	59683868	329	0.53213
P05877_15606A_mp_PE.st.mdup.nogene.cns	chr20	59683868	64334167	186	0.292518
P05877_15606A_mp_PE.st.mdup.nogene.cns	chr21	5010000	7865746	76	-0.307387
P05877_15606A_mp_PE.st.mdup.nogene.cns	chr21	7969383	10790048	68	0.0964564
P05877_15606A_mp_PE.st.mdup.nogene.cns	chr21	12965808	46699983	1342	0.00219938
P05877_15606A_mp_PE.st.mdup.nogene.cns	chr22	10534967	12904788	49	0.103863
P05877_15606A_mp_PE.st.mdup.nogene.cns	chr22	15154318	15529436	15	-0.11071
P05877_15606A_mp_PE.st.mdup.nogene.cns	chr22	15529436	15879546	14	0.26461
P05877_15606A_mp_PE.st.mdup.nogene.cns	chr22	15879546	21634464	206	-0.161314
P05877_15606A_mp_PE.st.mdup.nogene.cns	chr22	21634464	35558988	557	-0.111725
P05877_15606A_mp_PE.st.mdup.nogene.cns	chr22	35558988	36383960	33	0.0403959
P05877_15606A_mp_PE.st.mdup.nogene.cns	chr22	36383960	50808468	577	-0.132881
P05877_15606A_mp_PE.st.mdup.nogene.cns	chrX	222346	58555579	2308	-0.0208654
P05877_15606A_mp_PE.st.mdup.nogene.cns	chrX	62462542	89234264	1071	-0.0178044
P05877_15606A_mp_PE.st.mdup.nogene.cns	chrX	89234264	92983805	150	-0.099802
P05877_15606A_mp_PE.st.mdup.nogene.cns	chrX	92983805	154155036	2434	-0.025295
P05877_15606A_mp_PE.st.mdup.nogene.cns	chrX	154155036	154280093	5	-0.417828
P05877_15606A_mp_PE.st.mdup.nogene.cns	chrX	154280093	156030895	70	0.00805534
P05877_15606A_mp_PE.st.mdup.nogene.cns	chrY	2781479	3031097	10	-9.7043
P05877_15606A_mp_PE.st.mdup.nogene.cns	chrY	3031097	6301105	130	-2.49587
P05877_15606A_mp_PE.st.mdup.nogene.cns	chrY	6326067	6750419	14	-4.13952
P05877_15606A_mp_PE.st.mdup.nogene.cns	chrY	6750419	10069797	92	-8.99549
P05877_15606A_mp_PE.st.mdup.nogene.cns	chrY	10069797	11867636	55	-0.537245
P05877_15606A_mp_PE.st.mdup.nogene.cns	chrY	11867636	26673214	485	-8.17371
P05877_15606A_mp_PE.st.mdup.nogene.cns	chrY	56673214	56887902	7	-0.517271
P05879_15610A_mp_PE.st.mdup.nogene.cns	chr1	10000	33224520	1308	-0.426601
P05879_15610A_mp_PE.st.mdup.nogene.cns	chr1	33224520	34749553	61	0.344602
P05879_15610A_mp_PE.st.mdup.nogene.cns	chr1	34749553	35324566	23	0.622978
P05879_15610A_mp_PE.st.mdup.nogene.cns	chr1	35324566	36624594	52	0.253082
P05879_15610A_mp_PE.st.mdup.nogene.cns	chr1	36624594	38099627	59	0.62663
P05879_15610A_mp_PE.st.mdup.nogene.cns	chr1	38099627	38249630	6	1.06112
P05879_15610A_mp_PE.st.mdup.nogene.cns	chr1	38249630	38874644	25	1.40976
P05879_15610A_mp_PE.st.mdup.nogene.cns	chr1	38874644	40149671	51	1.11146
P05879_15610A_mp_PE.st.mdup.nogene.cns	chr1	40149671	42199716	82	1.7382
P05879_15610A_mp_PE.st.mdup.nogene.cns	chr1	42199716	42399721	8	1.13046
P05879_15610A_mp_PE.st.mdup.nogene.cns	chr1	42399721	42824730	17	1.66038
P05879_15610A_mp_PE.st.mdup.nogene.cns	chr1	42824730	43249739	17	0.729757
P05879_15610A_mp_PE.st.mdup.nogene.cns	chr1	43249739	117926370	2986	-0.392282
P05879_15610A_mp_PE.st.mdup.nogene.cns	chr1	117926370	118326379	16	0.557275
P05879_15610A_mp_PE.st.mdup.nogene.cns	chr1	118326379	118676386	14	1.22082
P05879_15610A_mp_PE.st.mdup.nogene.cns	chr1	118676386	121601450	117	0.0357624
P05879_15610A_mp_PE.st.mdup.nogene.cns	chr1	121601450	125159410	22	-0.371785
P05879_15610A_mp_PE.st.mdup.nogene.cns	chr1	143284586	144884573	63	0.104639
P05879_15610A_mp_PE.st.mdup.nogene.cns	chr1	144884573	155909483	440	0.22929
P05879_15610A_mp_PE.st.mdup.nogene.cns	chr1	155909483	188309220	1294	0.30969
P05879_15610A_mp_PE.st.mdup.nogene.cns	chr1	188309220	197009150	348	0.250407
P05879_15610A_mp_PE.st.mdup.nogene.cns	chr1	197009150	247497272	2014	0.303078
P05879_15610A_mp_PE.st.mdup.nogene.cns	chr1	247497272	248946422	58	0.225048
P05879_15610A_mp_PE.st.mdup.nogene.cns	chr2	10000	23708853	948	0.0275454
P05879_15610A_mp_PE.st.mdup.nogene.cns	chr2	23708853	27758657	162	-0.0684564
P05879_15610A_mp_PE.st.mdup.nogene.cns	chr2	27758657	31408481	146	0.0272137
P05879_15610A_mp_PE.st.mdup.nogene.cns	chr2	31408481	41382998	399	-0.257033
P05879_15610A_mp_PE.st.mdup.nogene.cns	chr2	41382998	92138145	1967	-0.00461744
P05879_15610A_mp_PE.st.mdup.nogene.cns	chr2	94165966	192185633	3909	0.000629345
P05879_15610A_mp_PE.st.mdup.nogene.cns	chr2	192185633	194985515	112	-0.100178
P05879_15610A_mp_PE.st.mdup.nogene.cns	chr2	194985515	202185212	288	0.00458831
P05879_15610A_mp_PE.st.mdup.nogene.cns	chr2	202185212	203410160	49	-0.166799
P05879_15610A_mp_PE.st.mdup.nogene.cns	chr2	203410160	242183529	1550	-0.000676143
P05879_15610A_mp_PE.st.mdup.nogene.cns	chr3	10000	47041459	1881	0.0065289
P05879_15610A_mp_PE.st.mdup.nogene.cns	chr3	47041459	51667094	185	-0.101557
P05879_15610A_mp_PE.st.mdup.nogene.cns	chr3	51667094	91553319	1573	0.0081072
P05879_15610A_mp_PE.st.mdup.nogene.cns	chr3	93705574	198235559	4178	-0.0090619
P05879_15610A_mp_PE.st.mdup.nogene.cns	chr4	10000	49609192	1960	-0.391704
P05879_15610A_mp_PE.st.mdup.nogene.cns	chr4	51818985	190048120	5523	-0.0267699
P05879_15610A_mp_PE.st.mdup.nogene.cns	chr5	34993	109974	3	-0.526235
P05879_15610A_mp_PE.st.mdup.nogene.cns	chr5	109974	6558336	258	0.773278
P05879_15610A_mp_PE.st.mdup.nogene.cns	chr5	6558336	13906468	294	0.553009
P05879_15610A_mp_PE.st.mdup.nogene.cns	chr5	13906468	16905706	120	0.99298
P05879_15610A_mp_PE.st.mdup.nogene.cns	chr5	16905706	29407741	495	0.889703
P05879_15610A_mp_PE.st.mdup.nogene.cns	chr5	29407741	38284388	354	-0.407131
P05879_15610A_mp_PE.st.mdup.nogene.cns	chr5	38284388	43235306	198	0.951527
P05879_15610A_mp_PE.st.mdup.nogene.cns	chr5	43235306	46060830	113	1.45116
P05879_15610A_mp_PE.st.mdup.nogene.cns	chr5	46060830	47106894	17	0.0551045
P05879_15610A_mp_PE.st.mdup.nogene.cns	chr5	50159804	69158857	760	-0.0032284
P05879_15610A_mp_PE.st.mdup.nogene.cns	chr5	69158857	71358747	88	-0.303561
P05879_15610A_mp_PE.st.mdup.nogene.cns	chr5	71358747	181478259	4405	-0.00687975
P05879_15610A_mp_PE.st.mdup.nogene.cns	chr6	60000	23382558	933	0.013098
P05879_15610A_mp_PE.st.mdup.nogene.cns	chr6	23382558	58453888	1403	0.294991
P05879_15610A_mp_PE.st.mdup.nogene.cns	chr6	60254980	85818678	1022	0.252139
P05879_15610A_mp_PE.st.mdup.nogene.cns	chr6	85818678	167741540	3271	-0.0102183
P05879_15610A_mp_PE.st.mdup.nogene.cns	chr6	167741540	170645831	116	-0.369056
P05879_15610A_mp_PE.st.mdup.nogene.cns	chr6	170645831	170745979	4	-0.957985
P05879_15610A_mp_PE.st.mdup.nogene.cns	chr7	10000	4410731	176	-0.432178
P05879_15610A_mp_PE.st.mdup.nogene.cns	chr7	4410731	7011163	104	-0.529544
P05879_15610A_mp_PE.st.mdup.nogene.cns	chr7	7011163	10411727	136	-0.364456
P05879_15610A_mp_PE.st.mdup.nogene.cns	chr7	10411727	24139008	549	0.773225
P05879_15610A_mp_PE.st.mdup.nogene.cns	chr7	24139008	49143161	1000	0.321157
P05879_15610A_mp_PE.st.mdup.nogene.cns	chr7	49143161	51518556	95	0.584668
P05879_15610A_mp_PE.st.mdup.nogene.cns	chr7	51518556	58119653	263	-0.0180028
P05879_15610A_mp_PE.st.mdup.nogene.cns	chr7	60878234	66231504	199	-0.00820868
P05879_15610A_mp_PE.st.mdup.nogene.cns	chr7	66231504	69606256	135	0.124473
P05879_15610A_mp_PE.st.mdup.nogene.cns	chr7	69606256	70656178	42	0.263059
P05879_15610A_mp_PE.st.mdup.nogene.cns	chr7	70656178	72506042	74	0.13374
P05879_15610A_mp_PE.st.mdup.nogene.cns	chr7	72506042	77930643	217	0.0400427
P05879_15610A_mp_PE.st.mdup.nogene.cns	chr7	77930643	86305026	335	-0.139675
P05879_15610A_mp_PE.st.mdup.nogene.cns	chr7	86305026	91079675	191	0.183072
P05879_15610A_mp_PE.st.mdup.nogene.cns	chr7	91079675	97004238	237	0.518553
P05879_15610A_mp_PE.st.mdup.nogene.cns	chr7	97004238	102153859	205	0.414447
P05879_15610A_mp_PE.st.mdup.nogene.cns	chr7	102153859	127576987	1017	-0.235107
P05879_15610A_mp_PE.st.mdup.nogene.cns	chr7	127576987	142000925	577	0.119511
P05879_15610A_mp_PE.st.mdup.nogene.cns	chr7	142000925	142825864	33	0.301665
P05879_15610A_mp_PE.st.mdup.nogene.cns	chr7	142825864	155858711	518	0.103765
P05879_15610A_mp_PE.st.mdup.nogene.cns	chr7	155858711	156859362	40	1.08966
P05879_15610A_mp_PE.st.mdup.nogene.cns	chr7	156859362	157534801	27	0.926661
P05879_15610A_mp_PE.st.mdup.nogene.cns	chr7	157534801	159335973	71	1.0334
P05879_15610A_mp_PE.st.mdup.nogene.cns	chr8	60000	41033799	1628	-0.388621
P05879_15610A_mp_PE.st.mdup.nogene.cns	chr8	41033799	42333775	52	-0.0567093
P05879_15610A_mp_PE.st.mdup.nogene.cns	chr8	42333775	43558752	49	-0.36083
P05879_15610A_mp_PE.st.mdup.nogene.cns	chr8	43558752	43983744	17	-0.0864683
P05879_15610A_mp_PE.st.mdup.nogene.cns	chr8	45927265	46277370	14	-0.0527075
P05879_15610A_mp_PE.st.mdup.nogene.cns	chr8	46277370	47127626	34	-0.396034
P05879_15610A_mp_PE.st.mdup.nogene.cns	chr8	47127626	70059526	917	-0.023491
P05879_15610A_mp_PE.st.mdup.nogene.cns	chr8	70059526	116433744	1847	0.235665
P05879_15610A_mp_PE.st.mdup.nogene.cns	chr8	116433744	142829037	1056	0.323698
P05879_15610A_mp_PE.st.mdup.nogene.cns	chr8	142829037	145078636	90	0.206013
P05879_15610A_mp_PE.st.mdup.nogene.cns	chr9	10000	43389535	1725	-0.023306
P05879_15610A_mp_PE.st.mdup.nogene.cns	chr9	60518558	65918796	166	-0.249394
P05879_15610A_mp_PE.st.mdup.nogene.cns	chr9	65918796	67719923	64	-0.111663
P05879_15610A_mp_PE.st.mdup.nogene.cns	chr9	67719923	124761814	2269	0.00554556
P05879_15610A_mp_PE.st.mdup.nogene.cns	chr9	124761814	138334717	543	-0.0506118
P05879_15610A_mp_PE.st.mdup.nogene.cns	chr10	10000	39636682	1581	-0.0156077
P05879_15610A_mp_PE.st.mdup.nogene.cns	chr10	41693521	67169265	1005	-0.00946913
P05879_15610A_mp_PE.st.mdup.nogene.cns	chr10	67169265	69319142	86	-0.122706
P05879_15610A_mp_PE.st.mdup.nogene.cns	chr10	69319142	71868997	102	0.0442732
P05879_15610A_mp_PE.st.mdup.nogene.cns	chr10	71868997	74318857	98	-0.0958611
P05879_15610A_mp_PE.st.mdup.nogene.cns	chr10	74318857	91867854	702	0.0080569
P05879_15610A_mp_PE.st.mdup.nogene.cns	chr10	91867854	103542188	467	-0.42508
P05879_15610A_mp_PE.st.mdup.nogene.cns	chr10	103542188	114441565	436	-0.350386
P05879_15610A_mp_PE.st.mdup.nogene.cns	chr10	114441565	115591499	46	-0.0672934
P05879_15610A_mp_PE.st.mdup.nogene.cns	chr10	115591499	133787422	724	0.0249123
P05879_15610A_mp_PE.st.mdup.nogene.cns	chr11	60000	10287286	405	-0.0551886
P05879_15610A_mp_PE.st.mdup.nogene.cns	chr11	10287286	46520386	1449	0.0054799
P05879_15610A_mp_PE.st.mdup.nogene.cns	chr11	46520386	50321236	152	-0.102287
P05879_15610A_mp_PE.st.mdup.nogene.cns	chr11	50321236	50821348	20	0.13459
P05879_15610A_mp_PE.st.mdup.nogene.cns	chr11	54525074	135076622	3216	-0.0114284
P05879_15610A_mp_PE.st.mdup.nogene.cns	chr12	10000	7386999	295	0.306218
P05879_15610A_mp_PE.st.mdup.nogene.cns	chr12	7386999	9112466	68	0.174162
P05879_15610A_mp_PE.st.mdup.nogene.cns	chr12	9112466	34835195	1026	0.298348
P05879_15610A_mp_PE.st.mdup.nogene.cns	chr12	37235252	60811493	943	-0.038242
P05879_15610A_mp_PE.st.mdup.nogene.cns	chr12	60811493	63011609	88	0.238704
P05879_15610A_mp_PE.st.mdup.nogene.cns	chr12	63011609	63836652	33	-0.0178348
P05879_15610A_mp_PE.st.mdup.nogene.cns	chr12	63836652	64186671	14	0.334105
P05879_15610A_mp_PE.st.mdup.nogene.cns	chr12	64186671	65286729	44	-0.00824959
P05879_15610A_mp_PE.st.mdup.nogene.cns	chr12	65286729	70462001	206	0.311827
P05879_15610A_mp_PE.st.mdup.nogene.cns	chr12	70462001	71687066	49	0.0237018
P05879_15610A_mp_PE.st.mdup.nogene.cns	chr12	71687066	77362365	227	0.280264
P05879_15610A_mp_PE.st.mdup.nogene.cns	chr12	77362365	88262939	436	-0.0365643
P05879_15610A_mp_PE.st.mdup.nogene.cns	chr12	88262939	109989083	869	0.0127545
P05879_15610A_mp_PE.st.mdup.nogene.cns	chr12	109989083	112589220	104	-0.0999817
P05879_15610A_mp_PE.st.mdup.nogene.cns	chr12	112589220	119839601	290	0.00624766
P05879_15610A_mp_PE.st.mdup.nogene.cns	chr12	119839601	123739807	156	-0.10799
P05879_15610A_mp_PE.st.mdup.nogene.cns	chr12	123739807	131640223	316	0.0202736
P05879_15610A_mp_PE.st.mdup.nogene.cns	chr12	131640223	133265309	65	-0.0824926
P05879_15610A_mp_PE.st.mdup.nogene.cns	chr13	18171248	97328360	3161	-0.00722389
P05879_15610A_mp_PE.st.mdup.nogene.cns	chr13	97328360	114354328	674	0.327817
P05879_15610A_mp_PE.st.mdup.nogene.cns	chr14	16022637	16404348	4	-0.181636
P05879_15610A_mp_PE.st.mdup.nogene.cns	chr14	18223523	34286209	633	-0.00369301
P05879_15610A_mp_PE.st.mdup.nogene.cns	chr14	34286209	50435655	644	-0.0596766
P05879_15610A_mp_PE.st.mdup.nogene.cns	chr14	50435655	72759889	893	-0.0043451
P05879_15610A_mp_PE.st.mdup.nogene.cns	chr14	72759889	74459830	68	-0.121965
P05879_15610A_mp_PE.st.mdup.nogene.cns	chr14	74459830	101683896	1089	0.0142061
P05879_15610A_mp_PE.st.mdup.nogene.cns	chr14	101683896	105558763	155	-0.0871515
P05879_15610A_mp_PE.st.mdup.nogene.cns	chr14	105558763	106883718	50	0.0804793
P05879_15610A_mp_PE.st.mdup.nogene.cns	chr15	17027857	17055715	1	-0.0818524
P05879_15610A_mp_PE.st.mdup.nogene.cns	chr15	19775254	80795453	2418	-0.395868
P05879_15610A_mp_PE.st.mdup.nogene.cns	chr15	80795453	84170077	135	-0.0237888
P05879_15610A_mp_PE.st.mdup.nogene.cns	chr15	84170077	84495176	11	-0.430192
P05879_15610A_mp_PE.st.mdup.nogene.cns	chr15	84495176	101981189	698	0.0080378
P05879_15610A_mp_PE.st.mdup.nogene.cns	chr16	10000	5310427	212	-0.0916894
P05879_15610A_mp_PE.st.mdup.nogene.cns	chr16	5310427	6410516	44	0.0595866
P05879_15610A_mp_PE.st.mdup.nogene.cns	chr16	6410516	28213539	870	-0.395723
P05879_15610A_mp_PE.st.mdup.nogene.cns	chr16	28213539	29088724	35	-0.545992
P05879_15610A_mp_PE.st.mdup.nogene.cns	chr16	29088724	29438797	14	-0.374964
P05879_15610A_mp_PE.st.mdup.nogene.cns	chr16	29438797	32139368	108	-0.13449
P05879_15610A_mp_PE.st.mdup.nogene.cns	chr16	32139368	33616776	50	-0.408999
P05879_15610A_mp_PE.st.mdup.nogene.cns	chr16	33616776	36261158	97	-0.125538
P05879_15610A_mp_PE.st.mdup.nogene.cns	chr16	46405680	66604604	808	0.00988374
P05879_15610A_mp_PE.st.mdup.nogene.cns	chr16	66604604	70954372	174	-0.094805
P05879_15610A_mp_PE.st.mdup.nogene.cns	chr16	70954372	76729064	231	-0.01393
P05879_15610A_mp_PE.st.mdup.nogene.cns	chr16	76729064	87228504	420	0.0348072
P05879_15610A_mp_PE.st.mdup.nogene.cns	chr16	87228504	90228345	120	-0.0530862
P05879_15610A_mp_PE.st.mdup.nogene.cns	chr17	60000	22763679	896	-0.0536877
P05879_15610A_mp_PE.st.mdup.nogene.cns	chr17	26640783	33086716	254	-0.0621298
P05879_15610A_mp_PE.st.mdup.nogene.cns	chr17	33086716	45213168	485	0.0505266
P05879_15610A_mp_PE.st.mdup.nogene.cns	chr17	45213168	46113276	36	0.118642
P05879_15610A_mp_PE.st.mdup.nogene.cns	chr17	46113276	46688344	23	0.301428
P05879_15610A_mp_PE.st.mdup.nogene.cns	chr17	46688344	53239129	262	0.120224
P05879_15610A_mp_PE.st.mdup.nogene.cns	chr17	53239129	57989698	190	0.0413653
P05879_15610A_mp_PE.st.mdup.nogene.cns	chr17	57989698	69716102	469	-0.0401315
P05879_15610A_mp_PE.st.mdup.nogene.cns	chr17	69716102	74216640	180	0.0666311
P05879_15610A_mp_PE.st.mdup.nogene.cns	chr17	74216640	74866718	26	0.00450724
P05879_15610A_mp_PE.st.mdup.nogene.cns	chr17	74866718	76866958	80	-0.107137
P05879_15610A_mp_PE.st.mdup.nogene.cns	chr17	76866958	83247441	253	-0.00994226
P05879_15610A_mp_PE.st.mdup.nogene.cns	chr18	10000	3060178	120	0.674768
P05879_15610A_mp_PE.st.mdup.nogene.cns	chr18	3060178	15797755	494	0.530514
P05879_15610A_mp_PE.st.mdup.nogene.cns	chr18	20571466	21261322	15	0.199704
P05879_15610A_mp_PE.st.mdup.nogene.cns	chr18	21261322	21761490	20	0.562113
P05879_15610A_mp_PE.st.mdup.nogene.cns	chr18	21761490	23612108	74	0.756768
P05879_15610A_mp_PE.st.mdup.nogene.cns	chr18	23612108	30439389	273	0.552356
P05879_15610A_mp_PE.st.mdup.nogene.cns	chr18	30439389	30839522	16	1.01745
P05879_15610A_mp_PE.st.mdup.nogene.cns	chr18	30839522	31564765	29	0.335772
P05879_15610A_mp_PE.st.mdup.nogene.cns	chr18	31564765	80263285	1946	-0.369178
P05879_15610A_mp_PE.st.mdup.nogene.cns	chr19	60000	24374013	970	0.159332
P05879_15610A_mp_PE.st.mdup.nogene.cns	chr19	27240874	31639715	174	0.287514
P05879_15610A_mp_PE.st.mdup.nogene.cns	chr19	31639715	58607616	1071	0.0420021
P05879_15610A_mp_PE.st.mdup.nogene.cns	chr20	60000	6210287	246	0.259953
P05879_15610A_mp_PE.st.mdup.nogene.cns	chr20	6210287	12260570	242	0.356566
P05879_15610A_mp_PE.st.mdup.nogene.cns	chr20	12260570	15610727	134	0.285184
P05879_15610A_mp_PE.st.mdup.nogene.cns	chr20	15610727	16110751	20	0.0409952
P05879_15610A_mp_PE.st.mdup.nogene.cns	chr20	16110751	26386232	411	0.310389
P05879_15610A_mp_PE.st.mdup.nogene.cns	chr20	28494639	37182423	303	0.229406
P05879_15610A_mp_PE.st.mdup.nogene.cns	chr20	37182423	63359104	1047	0.319317
P05879_15610A_mp_PE.st.mdup.nogene.cns	chr20	63359104	64334167	39	0.202878
P05879_15610A_mp_PE.st.mdup.nogene.cns	chr21	5010000	9196087	96	-0.496487
P05879_15610A_mp_PE.st.mdup.nogene.cns	chr21	9272298	10618466	32	0.193866
P05879_15610A_mp_PE.st.mdup.nogene.cns	chr21	12990805	46699983	1340	-0.0338613
P05879_15610A_mp_PE.st.mdup.nogene.cns	chr22	10534967	12904788	40	-0.341778
P05879_15610A_mp_PE.st.mdup.nogene.cns	chr22	15154318	18188835	118	-0.105588
P05879_15610A_mp_PE.st.mdup.nogene.cns	chr22	18213982	18859558	14	-0.572527
P05879_15610A_mp_PE.st.mdup.nogene.cns	chr22	18859558	21134481	89	-0.0645002
P05879_15610A_mp_PE.st.mdup.nogene.cns	chr22	21134481	21559466	16	-0.411393
P05879_15610A_mp_PE.st.mdup.nogene.cns	chr22	21559466	37508922	638	-0.0180956
P05879_15610A_mp_PE.st.mdup.nogene.cns	chr22	37508922	42083765	183	-0.103133
P05879_15610A_mp_PE.st.mdup.nogene.cns	chr22	42083765	50808468	349	-0.0269478
P05879_15610A_mp_PE.st.mdup.nogene.cns	chrX	10000	247374	2	-1.3795
P05879_15610A_mp_PE.st.mdup.nogene.cns	chrX	272403	2782831	69	-0.662576
P05879_15610A_mp_PE.st.mdup.nogene.cns	chrX	2782831	44453443	1659	-0.997627
P05879_15610A_mp_PE.st.mdup.nogene.cns	chrX	44453443	58530574	552	-1.07824
P05879_15610A_mp_PE.st.mdup.nogene.cns	chrX	62462542	92458869	1199	-1.07394
P05879_15610A_mp_PE.st.mdup.nogene.cns	chrX	92458869	156005883	2517	-1.02326
P05879_15610A_mp_PE.st.mdup.nogene.cns	chrY	2781479	26623286	887	-0.0402147
P05881_15614A_mp_PE.st.mdup.nogene.cns	chr1	10000	760312	24	-0.100658
P05881_15614A_mp_PE.st.mdup.nogene.cns	chr1	760312	16524540	624	0.012581
P05881_15614A_mp_PE.st.mdup.nogene.cns	chr1	16524540	16999166	15	0.240043
P05881_15614A_mp_PE.st.mdup.nogene.cns	chr1	16999166	125159410	4197	-0.00692021
P05881_15614A_mp_PE.st.mdup.nogene.cns	chr1	143284586	248946422	4218	-0.00347318
P05881_15614A_mp_PE.st.mdup.nogene.cns	chr2	10000	90252852	3597	-0.00402625
P05881_15614A_mp_PE.st.mdup.nogene.cns	chr2	90252852	92087411	30	0.245125
P05881_15614A_mp_PE.st.mdup.nogene.cns	chr2	94140557	242183529	5912	0.000316828
P05881_15614A_mp_PE.st.mdup.nogene.cns	chr3	10000	91553319	3639	0.00610292
P05881_15614A_mp_PE.st.mdup.nogene.cns	chr3	93705574	198235559	4180	0.0023232
P05881_15614A_mp_PE.st.mdup.nogene.cns	chr4	10000	49186943	1959	-0.00528187
P05881_15614A_mp_PE.st.mdup.nogene.cns	chr4	49186943	49633646	12	0.387276
P05881_15614A_mp_PE.st.mdup.nogene.cns	chr4	51818985	190073120	5522	-0.00023103
P05881_15614A_mp_PE.st.mdup.nogene.cns	chr5	34993	20131021	800	0.00597598
P05881_15614A_mp_PE.st.mdup.nogene.cns	chr5	20131021	25532022	215	0.0754436
P05881_15614A_mp_PE.st.mdup.nogene.cns	chr5	25532022	47309084	839	0.000223342
P05881_15614A_mp_PE.st.mdup.nogene.cns	chr5	49591469	181478259	5257	-0.00675485
P05881_15614A_mp_PE.st.mdup.nogene.cns	chr6	60000	32481606	1297	-0.014184
P05881_15614A_mp_PE.st.mdup.nogene.cns	chr6	32481606	33131538	26	-0.191215
P05881_15614A_mp_PE.st.mdup.nogene.cns	chr6	33131538	58453888	1013	-0.0129361
P05881_15614A_mp_PE.st.mdup.nogene.cns	chr6	60254980	170745979	4413	-0.000655988
P05881_15614A_mp_PE.st.mdup.nogene.cns	chr7	10000	7011163	280	0.0323587
P05881_15614A_mp_PE.st.mdup.nogene.cns	chr7	7011163	51168498	1766	-0.00161422
P05881_15614A_mp_PE.st.mdup.nogene.cns	chr7	51168498	58119653	278	0.0498656
P05881_15614A_mp_PE.st.mdup.nogene.cns	chr7	60878234	62254108	43	-0.128969
P05881_15614A_mp_PE.st.mdup.nogene.cns	chr7	62254108	159335973	3878	0.00825189
P05881_15614A_mp_PE.st.mdup.nogene.cns	chr8	60000	43558752	1733	-0.00522212
P05881_15614A_mp_PE.st.mdup.nogene.cns	chr8	43558752	43983744	17	-0.185931
P05881_15614A_mp_PE.st.mdup.nogene.cns	chr8	45952272	145078636	3957	-0.000250362
P05881_15614A_mp_PE.st.mdup.nogene.cns	chr9	10000	39171026	1566	-0.00719436
P05881_15614A_mp_PE.st.mdup.nogene.cns	chr9	39171026	40696455	61	-0.0692613
P05881_15614A_mp_PE.st.mdup.nogene.cns	chr9	40696455	42496962	67	0.179907
P05881_15614A_mp_PE.st.mdup.nogene.cns	chr9	42496962	43389535	32	-0.045821
P05881_15614A_mp_PE.st.mdup.nogene.cns	chr9	60518558	138334717	3044	-0.00495872
P05881_15614A_mp_PE.st.mdup.nogene.cns	chr10	10000	39585287	1580	0.0148057
P05881_15614A_mp_PE.st.mdup.nogene.cns	chr10	41693521	133787422	3666	-0.0106789
P05881_15614A_mp_PE.st.mdup.nogene.cns	chr11	60000	50821348	2027	-0.0106342
P05881_15614A_mp_PE.st.mdup.nogene.cns	chr11	54525074	135076622	3216	-0.0179814
P05881_15614A_mp_PE.st.mdup.nogene.cns	chr12	10000	34835195	1385	-0.00738166
P05881_15614A_mp_PE.st.mdup.nogene.cns	chr12	37235252	133265309	3841	-0.000895637
P05881_15614A_mp_PE.st.mdup.nogene.cns	chr13	18171248	18533096	11	0.183674
P05881_15614A_mp_PE.st.mdup.nogene.cns	chr13	18533096	80853383	2493	-0.00789429
P05881_15614A_mp_PE.st.mdup.nogene.cns	chr13	80853383	109703786	1152	0.0224478
P05881_15614A_mp_PE.st.mdup.nogene.cns	chr13	109703786	114354328	180	-0.0417037
P05881_15614A_mp_PE.st.mdup.nogene.cns	chr14	16022637	16404348	5	0.14963
P05881_15614A_mp_PE.st.mdup.nogene.cns	chr14	18223523	19986700	61	0.203196
P05881_15614A_mp_PE.st.mdup.nogene.cns	chr14	19986700	21861635	75	-0.0136173
P05881_15614A_mp_PE.st.mdup.nogene.cns	chr14	21861635	22611610	30	-0.200584
P05881_15614A_mp_PE.st.mdup.nogene.cns	chr14	22611610	106883718	3370	-0.0138689
P05881_15614A_mp_PE.st.mdup.nogene.cns	chr15	17000000	17083573	3	0.249691
P05881_15614A_mp_PE.st.mdup.nogene.cns	chr15	19775254	20689304	37	0.170368
P05881_15614A_mp_PE.st.mdup.nogene.cns	chr15	20729746	20973821	10	-0.451452
P05881_15614A_mp_PE.st.mdup.nogene.cns	chr15	20973821	21344263	13	0.113765
P05881_15614A_mp_PE.st.mdup.nogene.cns	chr15	21344263	22207244	25	-0.444645
P05881_15614A_mp_PE.st.mdup.nogene.cns	chr15	22207244	101981189	3185	-0.0165124
P05881_15614A_mp_PE.st.mdup.nogene.cns	chr16	10000	18111459	724	0.0280258
P05881_15614A_mp_PE.st.mdup.nogene.cns	chr16	18111459	18761544	24	0.220549
P05881_15614A_mp_PE.st.mdup.nogene.cns	chr16	18761544	22437319	147	0.0368368
P05881_15614A_mp_PE.st.mdup.nogene.cns	chr16	22437319	22712378	11	0.407318
P05881_15614A_mp_PE.st.mdup.nogene.cns	chr16	22712378	32139368	377	0.0163952
P05881_15614A_mp_PE.st.mdup.nogene.cns	chr16	32139368	38280682	146	-0.087978
P05881_15614A_mp_PE.st.mdup.nogene.cns	chr16	46405680	90228345	1753	0.00518016
P05881_15614A_mp_PE.st.mdup.nogene.cns	chr17	60000	22763679	903	-0.00141636
P05881_15614A_mp_PE.st.mdup.nogene.cns	chr17	26640783	83247441	2257	-0.00879439
P05881_15614A_mp_PE.st.mdup.nogene.cns	chr18	10000	15160884	604	-0.00612272
P05881_15614A_mp_PE.st.mdup.nogene.cns	chr18	15160884	15797755	11	0.243571
P05881_15614A_mp_PE.st.mdup.nogene.cns	chr18	20561539	80263285	2375	-0.00578095
P05881_15614A_mp_PE.st.mdup.nogene.cns	chr19	60000	24908589	976	0.0378089
P05881_15614A_mp_PE.st.mdup.nogene.cns	chr19	27240874	58607616	1250	0.0108911
P05881_15614A_mp_PE.st.mdup.nogene.cns	chr20	60000	26590875	1054	-0.0118357
P05881_15614A_mp_PE.st.mdup.nogene.cns	chr20	28494639	30243784	50	0.21785
P05881_15614A_mp_PE.st.mdup.nogene.cns	chr20	30243784	64334167	1351	0.00267336
P05881_15614A_mp_PE.st.mdup.nogene.cns	chr21	5010000	9196087	108	-0.299948
P05881_15614A_mp_PE.st.mdup.nogene.cns	chr21	9246087	10642978	38	0.272002
P05881_15614A_mp_PE.st.mdup.nogene.cns	chr21	12965808	46699983	1342	-0.00083863
P05881_15614A_mp_PE.st.mdup.nogene.cns	chr22	10510000	12904788	55	0.0583598
P05881_15614A_mp_PE.st.mdup.nogene.cns	chr22	15154318	16478869	51	0.109526
P05881_15614A_mp_PE.st.mdup.nogene.cns	chr22	16478869	50808468	1364	-0.0032862
P05881_15614A_mp_PE.st.mdup.nogene.cns	chrX	10000	20103506	791	-0.00238812
P05881_15614A_mp_PE.st.mdup.nogene.cns	chrX	20103506	46276562	1040	-0.0518762
P05881_15614A_mp_PE.st.mdup.nogene.cns	chrX	46276562	58555579	480	-0.0090181
P05881_15614A_mp_PE.st.mdup.nogene.cns	chrX	62462542	83110014	826	-0.0296489
P05881_15614A_mp_PE.st.mdup.nogene.cns	chrX	83110014	100857841	710	-0.0761777
P05881_15614A_mp_PE.st.mdup.nogene.cns	chrX	100857841	156030895	2192	-0.0395726
P05881_15614A_mp_PE.st.mdup.nogene.cns	chrY	2781479	6775381	157	-3.02597
P05881_15614A_mp_PE.st.mdup.nogene.cns	chrY	6775381	9823363	90	-8.21654
P05881_15614A_mp_PE.st.mdup.nogene.cns	chrY	9823363	10613739	16	-3.26644
P05881_15614A_mp_PE.st.mdup.nogene.cns	chrY	10613739	11867636	46	0.0358855
P05881_15614A_mp_PE.st.mdup.nogene.cns	chrY	11867636	26673214	494	-7.09582
P05881_15614A_mp_PE.st.mdup.nogene.cns	chrY	56673214	56887902	7	-0.176141
P05883_15618A_mp_PE.st.mdup.nogene.cns	chr1	10000	16499575	647	-0.0032588
P05883_15618A_mp_PE.st.mdup.nogene.cns	chr1	16499575	16949165	14	0.271402
P05883_15618A_mp_PE.st.mdup.nogene.cns	chr1	16949165	103601057	3466	-0.0024487
P05883_15618A_mp_PE.st.mdup.nogene.cns	chr1	103601057	103776061	7	0.365095
P05883_15618A_mp_PE.st.mdup.nogene.cns	chr1	103776061	119901413	645	-0.000151609
P05883_15618A_mp_PE.st.mdup.nogene.cns	chr1	119901413	125159410	85	0.081726
P05883_15618A_mp_PE.st.mdup.nogene.cns	chr1	143284586	144109579	33	0.288579
P05883_15618A_mp_PE.st.mdup.nogene.cns	chr1	144109579	146384561	91	0.103543
P05883_15618A_mp_PE.st.mdup.nogene.cns	chr1	146384561	148359545	79	0.0133232
P05883_15618A_mp_PE.st.mdup.nogene.cns	chr1	148359545	149859532	60	0.125957
P05883_15618A_mp_PE.st.mdup.nogene.cns	chr1	149859532	248946422	3958	0.00115707
P05883_15618A_mp_PE.st.mdup.nogene.cns	chr2	10000	46982727	1879	0.00129147
P05883_15618A_mp_PE.st.mdup.nogene.cns	chr2	46982727	58732159	470	0.216714
P05883_15618A_mp_PE.st.mdup.nogene.cns	chr2	58732159	59532120	32	0.00952821
P05883_15618A_mp_PE.st.mdup.nogene.cns	chr2	59532120	61707015	87	0.247316
P05883_15618A_mp_PE.st.mdup.nogene.cns	chr2	61707015	62181992	19	0.11147
P05883_15618A_mp_PE.st.mdup.nogene.cns	chr2	62181992	63581924	56	0.225276
P05883_15618A_mp_PE.st.mdup.nogene.cns	chr2	63581924	70281600	268	0.1338
P05883_15618A_mp_PE.st.mdup.nogene.cns	chr2	70281600	90277795	787	0.0755539
P05883_15618A_mp_PE.st.mdup.nogene.cns	chr2	90277795	92087411	29	0.28298
P05883_15618A_mp_PE.st.mdup.nogene.cns	chr2	94140557	94520960	7	0.458432
P05883_15618A_mp_PE.st.mdup.nogene.cns	chr2	94520960	97040485	101	0.0992855
P05883_15618A_mp_PE.st.mdup.nogene.cns	chr2	97040485	97140268	4	-0.336542
P05883_15618A_mp_PE.st.mdup.nogene.cns	chr2	97140268	242183529	5800	0.0769628
P05883_15618A_mp_PE.st.mdup.nogene.cns	chr3	10000	30464182	1218	0.00434017
P05883_15618A_mp_PE.st.mdup.nogene.cns	chr3	30464182	30764223	12	0.177431
P05883_15618A_mp_PE.st.mdup.nogene.cns	chr3	30764223	90297399	2380	-0.00297832
P05883_15618A_mp_PE.st.mdup.nogene.cns	chr3	90297399	91249905	18	0.357407
P05883_15618A_mp_PE.st.mdup.nogene.cns	chr3	91256421	91553319	12	0.0314727
P05883_15618A_mp_PE.st.mdup.nogene.cns	chr3	93705574	198235559	4181	-0.00114255
P05883_15618A_mp_PE.st.mdup.nogene.cns	chr4	10000	85041	3	0.590501
P05883_15618A_mp_PE.st.mdup.nogene.cns	chr4	85041	49211939	1953	-0.0273887
P05883_15618A_mp_PE.st.mdup.nogene.cns	chr4	49211939	49633646	9	0.471804
P05883_15618A_mp_PE.st.mdup.nogene.cns	chr4	51793951	69271518	696	-0.0166843
P05883_15618A_mp_PE.st.mdup.nogene.cns	chr4	69271518	69371519	4	-0.669398
P05883_15618A_mp_PE.st.mdup.nogene.cns	chr4	69371519	190098120	4828	-0.00661725
P05883_15618A_mp_PE.st.mdup.nogene.cns	chr5	10000	47309084	1854	-0.0114362
P05883_15618A_mp_PE.st.mdup.nogene.cns	chr5	49591469	70308800	808	0.00106599
P05883_15618A_mp_PE.st.mdup.nogene.cns	chr5	70308800	71158757	34	-0.183406
P05883_15618A_mp_PE.st.mdup.nogene.cns	chr5	71158757	181478259	4413	-0.0030849
P05883_15618A_mp_PE.st.mdup.nogene.cns	chr6	60000	58453888	2336	0.106879
P05883_15618A_mp_PE.st.mdup.nogene.cns	chr6	60254980	129418707	2763	0.0953621
P05883_15618A_mp_PE.st.mdup.nogene.cns	chr6	129418707	160716809	1251	0.117538
P05883_15618A_mp_PE.st.mdup.nogene.cns	chr6	160716809	170745979	399	0.083674
P05883_15618A_mp_PE.st.mdup.nogene.cns	chr7	10000	58119653	2323	0.175253
P05883_15618A_mp_PE.st.mdup.nogene.cns	chr7	60903209	159335973	3919	0.265094
P05883_15618A_mp_PE.st.mdup.nogene.cns	chr8	60000	36233890	1432	-0.0857512
P05883_15618A_mp_PE.st.mdup.nogene.cns	chr8	36233890	39358831	125	0.0146421
P05883_15618A_mp_PE.st.mdup.nogene.cns	chr8	39358831	39533828	7	-0.425204
P05883_15618A_mp_PE.st.mdup.nogene.cns	chr8	39533828	43983744	178	0.0366633
P05883_15618A_mp_PE.st.mdup.nogene.cns	chr8	45927265	120607999	2979	0.0614783
P05883_15618A_mp_PE.st.mdup.nogene.cns	chr8	120607999	124907233	172	0.16293
P05883_15618A_mp_PE.st.mdup.nogene.cns	chr8	124907233	135505343	424	0.199818
P05883_15618A_mp_PE.st.mdup.nogene.cns	chr8	135505343	145078636	383	0.151262
P05883_15618A_mp_PE.st.mdup.nogene.cns	chr9	10000	8062267	322	0.0659696
P05883_15618A_mp_PE.st.mdup.nogene.cns	chr9	8062267	19065365	440	-0.00813641
P05883_15618A_mp_PE.st.mdup.nogene.cns	chr9	19065365	36695329	705	0.0562608
P05883_15618A_mp_PE.st.mdup.nogene.cns	chr9	36695329	39146019	98	-0.021758
P05883_15618A_mp_PE.st.mdup.nogene.cns	chr9	39146019	39446103	11	-0.355416
P05883_15618A_mp_PE.st.mdup.nogene.cns	chr9	39446103	40796484	54	-0.0157471
P05883_15618A_mp_PE.st.mdup.nogene.cns	chr9	40796484	43363973	98	0.141188
P05883_15618A_mp_PE.st.mdup.nogene.cns	chr9	60518558	61468808	29	-0.183285
P05883_15618A_mp_PE.st.mdup.nogene.cns	chr9	61663181	138334717	3013	-0.00512742
P05883_15618A_mp_PE.st.mdup.nogene.cns	chr10	10000	3309563	132	-0.0132807
P05883_15618A_mp_PE.st.mdup.nogene.cns	chr10	3309563	7559001	170	0.0474223
P05883_15618A_mp_PE.st.mdup.nogene.cns	chr10	7559001	39585287	1279	-0.0102928
P05883_15618A_mp_PE.st.mdup.nogene.cns	chr10	41693521	46432937	179	0.0100984
P05883_15618A_mp_PE.st.mdup.nogene.cns	chr10	46432937	46981890	20	0.269812
P05883_15618A_mp_PE.st.mdup.nogene.cns	chr10	46981890	47605701	25	0.0195713
P05883_15618A_mp_PE.st.mdup.nogene.cns	chr10	47605701	48195349	20	0.251731
P05883_15618A_mp_PE.st.mdup.nogene.cns	chr10	48195349	133787422	3420	-0.0115326
P05883_15618A_mp_PE.st.mdup.nogene.cns	chr11	60000	3510771	134	-0.0356169
P05883_15618A_mp_PE.st.mdup.nogene.cns	chr11	3510771	44644967	1645	0.0459763
P05883_15618A_mp_PE.st.mdup.nogene.cns	chr11	44644967	50821348	247	0.00200894
P05883_15618A_mp_PE.st.mdup.nogene.cns	chr11	54525074	55700476	46	0.0149997
P05883_15618A_mp_PE.st.mdup.nogene.cns	chr11	55700476	135076622	3170	-0.00429661
P05883_15618A_mp_PE.st.mdup.nogene.cns	chr12	10000	34835195	1389	0.00316258
P05883_15618A_mp_PE.st.mdup.nogene.cns	chr12	37235252	133265309	3840	-0.00564623
P05883_15618A_mp_PE.st.mdup.nogene.cns	chr13	18331412	27682404	372	0.269997
P05883_15618A_mp_PE.st.mdup.nogene.cns	chr13	27682404	28782321	44	1.4794
P05883_15618A_mp_PE.st.mdup.nogene.cns	chr13	28782321	29907236	45	0.253014
P05883_15618A_mp_PE.st.mdup.nogene.cns	chr13	29907236	30457194	22	0.881243
P05883_15618A_mp_PE.st.mdup.nogene.cns	chr13	30457194	34806865	174	0.262593
P05883_15618A_mp_PE.st.mdup.nogene.cns	chr13	34806865	39631500	193	0.210473
P05883_15618A_mp_PE.st.mdup.nogene.cns	chr13	39631500	52980491	534	0.275115
P05883_15618A_mp_PE.st.mdup.nogene.cns	chr13	52980491	72054049	763	0.219635
P05883_15618A_mp_PE.st.mdup.nogene.cns	chr13	72054049	96903345	992	0.267069
P05883_15618A_mp_PE.st.mdup.nogene.cns	chr13	96903345	111678854	591	0.301097
P05883_15618A_mp_PE.st.mdup.nogene.cns	chr13	111678854	114354328	101	0.297408
P05883_15618A_mp_PE.st.mdup.nogene.cns	chr14	16022637	16404348	5	0.19672
P05883_15618A_mp_PE.st.mdup.nogene.cns	chr14	18223523	21961632	140	0.0383968
P05883_15618A_mp_PE.st.mdup.nogene.cns	chr14	21961632	22511613	22	-0.272881
P05883_15618A_mp_PE.st.mdup.nogene.cns	chr14	22511613	106883718	3374	-0.00476618
P05883_15618A_mp_PE.st.mdup.nogene.cns	chr15	17000000	17083573	3	0.540145
P05883_15618A_mp_PE.st.mdup.nogene.cns	chr15	19775254	20754153	30	0.202078
P05883_15618A_mp_PE.st.mdup.nogene.cns	chr15	20754153	101981189	3236	-0.0103485
P05883_15618A_mp_PE.st.mdup.nogene.cns	chr16	10000	22437319	895	0.101853
P05883_15618A_mp_PE.st.mdup.nogene.cns	chr16	22437319	22712378	11	0.46668
P05883_15618A_mp_PE.st.mdup.nogene.cns	chr16	22712378	32139368	377	0.113865
P05883_15618A_mp_PE.st.mdup.nogene.cns	chr16	32139368	33990416	66	-0.0936728
P05883_15618A_mp_PE.st.mdup.nogene.cns	chr16	33990416	38280682	87	0.17259
P05883_15618A_mp_PE.st.mdup.nogene.cns	chr16	46405680	54030274	305	0.108455
P05883_15618A_mp_PE.st.mdup.nogene.cns	chr16	54030274	65529661	460	0.0685024
P05883_15618A_mp_PE.st.mdup.nogene.cns	chr16	65529661	90228345	988	0.0994901
P05883_15618A_mp_PE.st.mdup.nogene.cns	chr17	84261	22763679	902	-0.00317928
P05883_15618A_mp_PE.st.mdup.nogene.cns	chr17	26640783	27010988	11	0.284023
P05883_15618A_mp_PE.st.mdup.nogene.cns	chr17	27010988	36237093	369	7.64034e-06
P05883_15618A_mp_PE.st.mdup.nogene.cns	chr17	36237093	36387111	6	-0.374913
P05883_15618A_mp_PE.st.mdup.nogene.cns	chr17	36387111	37887291	60	-0.0319097
P05883_15618A_mp_PE.st.mdup.nogene.cns	chr17	37887291	38237333	14	-0.353506
P05883_15618A_mp_PE.st.mdup.nogene.cns	chr17	38237333	46138279	316	-0.00965267
P05883_15618A_mp_PE.st.mdup.nogene.cns	chr17	46138279	46288297	6	0.392037
P05883_15618A_mp_PE.st.mdup.nogene.cns	chr17	46288297	83247441	1476	-0.00320459
P05883_15618A_mp_PE.st.mdup.nogene.cns	chr18	10000	15797755	615	0.0321289
P05883_15618A_mp_PE.st.mdup.nogene.cns	chr18	20561539	24662459	153	0.0368811
P05883_15618A_mp_PE.st.mdup.nogene.cns	chr18	24662459	80263285	2221	-0.0992929
P05883_15618A_mp_PE.st.mdup.nogene.cns	chr19	60000	24908589	977	0.00040647
P05883_15618A_mp_PE.st.mdup.nogene.cns	chr19	27240874	58607616	1246	-0.00885954
P05883_15618A_mp_PE.st.mdup.nogene.cns	chr20	60000	26590875	1054	0.194896
P05883_15618A_mp_PE.st.mdup.nogene.cns	chr20	28494639	28921843	11	0.618903
P05883_15618A_mp_PE.st.mdup.nogene.cns	chr20	28921843	64334167	1388	0.244696
P05883_15618A_mp_PE.st.mdup.nogene.cns	chr21	5010000	7865746	74	-0.239069
P05883_15618A_mp_PE.st.mdup.nogene.cns	chr21	7969383	10790048	69	0.157735
P05883_15618A_mp_PE.st.mdup.nogene.cns	chr21	12965808	18890152	232	0.0493701
P05883_15618A_mp_PE.st.mdup.nogene.cns	chr21	18890152	46699983	1110	-0.0160299
P05883_15618A_mp_PE.st.mdup.nogene.cns	chr22	10510000	12904788	55	0.177716
P05883_15618A_mp_PE.st.mdup.nogene.cns	chr22	15154318	16478869	50	0.0959813
P05883_15618A_mp_PE.st.mdup.nogene.cns	chr22	16478869	50808468	1362	-0.0122292
P05883_15618A_mp_PE.st.mdup.nogene.cns	chrX	10000	22028025	866	0.0463876
P05883_15618A_mp_PE.st.mdup.nogene.cns	chrX	22028025	22277963	10	0.593834
P05883_15618A_mp_PE.st.mdup.nogene.cns	chrX	22277963	49298445	1074	0.0322407
P05883_15618A_mp_PE.st.mdup.nogene.cns	chrX	49298445	49603455	4	0.542454
P05883_15618A_mp_PE.st.mdup.nogene.cns	chrX	49603455	58555579	356	0.0480733
P05883_15618A_mp_PE.st.mdup.nogene.cns	chrX	62462542	89209267	1070	0.0488086
P05883_15618A_mp_PE.st.mdup.nogene.cns	chrX	89209267	93208777	160	-0.0571744
P05883_15618A_mp_PE.st.mdup.nogene.cns	chrX	93208777	156030895	2499	0.042312
P05883_15618A_mp_PE.st.mdup.nogene.cns	chrY	2781479	3031097	9	-7.14047
P05883_15618A_mp_PE.st.mdup.nogene.cns	chrY	3031097	6226220	128	-2.42982
P05883_15618A_mp_PE.st.mdup.nogene.cns	chrY	6226220	6525762	8	-5.39676
P05883_15618A_mp_PE.st.mdup.nogene.cns	chrY	6525762	6775381	10	-2.34547
P05883_15618A_mp_PE.st.mdup.nogene.cns	chrY	6800343	10045153	82	-8.31142
P05883_15618A_mp_PE.st.mdup.nogene.cns	chrY	10069797	11767754	51	-0.190071
P05883_15618A_mp_PE.st.mdup.nogene.cns	chrY	11767754	26673214	440	-6.96897
P05883_15618A_mp_PE.st.mdup.nogene.cns	chrY	56673214	56887902	7	-0.378644
P05887_15626A_mp_PE.st.mdup.nogene.cns	chr1	10000	3621984	134	-0.183674
P05887_15626A_mp_PE.st.mdup.nogene.cns	chr1	3621984	125159410	4730	0.00555658
P05887_15626A_mp_PE.st.mdup.nogene.cns	chr1	143284586	144884573	64	-0.081518
P05887_15626A_mp_PE.st.mdup.nogene.cns	chr1	144884573	248946422	4154	0.00661058
P05887_15626A_mp_PE.st.mdup.nogene.cns	chr2	10000	92138145	3627	0.00392784
P05887_15626A_mp_PE.st.mdup.nogene.cns	chr2	94140557	114663895	811	0.0207734
P05887_15626A_mp_PE.st.mdup.nogene.cns	chr2	114663895	214984673	4013	-0.00506024
P05887_15626A_mp_PE.st.mdup.nogene.cns	chr2	214984673	225859215	435	0.0202883
P05887_15626A_mp_PE.st.mdup.nogene.cns	chr2	225859215	227034166	47	0.123155
P05887_15626A_mp_PE.st.mdup.nogene.cns	chr2	227034166	242183529	606	-0.00292913
P05887_15626A_mp_PE.st.mdup.nogene.cns	chr3	10000	60093251	2403	0.00452321
P05887_15626A_mp_PE.st.mdup.nogene.cns	chr3	60093251	60543313	18	-0.791942
P05887_15626A_mp_PE.st.mdup.nogene.cns	chr3	60543313	72744989	488	0.0168964
P05887_15626A_mp_PE.st.mdup.nogene.cns	chr3	72744989	90497427	700	-0.0206686
P05887_15626A_mp_PE.st.mdup.nogene.cns	chr3	90497427	91553319	22	0.141813
P05887_15626A_mp_PE.st.mdup.nogene.cns	chr3	93705574	162283844	2743	-0.00067568
P05887_15626A_mp_PE.st.mdup.nogene.cns	chr3	162283844	166659053	174	-0.0789531
P05887_15626A_mp_PE.st.mdup.nogene.cns	chr3	166659053	198235559	1263	0.00372249
P05887_15626A_mp_PE.st.mdup.nogene.cns	chr4	10000	3618305	144	-0.0892756
P05887_15626A_mp_PE.st.mdup.nogene.cns	chr4	3618305	49211939	1814	0.0049869
P05887_15626A_mp_PE.st.mdup.nogene.cns	chr4	49211939	49609192	8	0.513259
P05887_15626A_mp_PE.st.mdup.nogene.cns	chr4	51793951	72946567	844	-0.0248794
P05887_15626A_mp_PE.st.mdup.nogene.cns	chr4	72946567	73796578	34	0.0153231
P05887_15626A_mp_PE.st.mdup.nogene.cns	chr4	73796578	74996594	48	0.108309
P05887_15626A_mp_PE.st.mdup.nogene.cns	chr4	74996594	85546734	422	0.0123903
P05887_15626A_mp_PE.st.mdup.nogene.cns	chr4	85546734	190048120	4179	-0.0184596
P05887_15626A_mp_PE.st.mdup.nogene.cns	chr5	34993	47106894	1851	0.350163
P05887_15626A_mp_PE.st.mdup.nogene.cns	chr5	49591469	181478259	5256	0.363384
P05887_15626A_mp_PE.st.mdup.nogene.cns	chr6	60000	58428890	2334	0.00762477
P05887_15626A_mp_PE.st.mdup.nogene.cns	chr6	60229934	84468368	969	-0.0274387
P05887_15626A_mp_PE.st.mdup.nogene.cns	chr6	84468368	107595030	922	-0.494149
P05887_15626A_mp_PE.st.mdup.nogene.cns	chr6	107595030	125793927	728	-0.0127873
P05887_15626A_mp_PE.st.mdup.nogene.cns	chr6	125793927	142117937	653	0.0234226
P05887_15626A_mp_PE.st.mdup.nogene.cns	chr6	142117937	143767837	66	0.09916
P05887_15626A_mp_PE.st.mdup.nogene.cns	chr6	143767837	161241777	698	0.0108847
P05887_15626A_mp_PE.st.mdup.nogene.cns	chr6	161241777	170745979	378	-0.0253772
P05887_15626A_mp_PE.st.mdup.nogene.cns	chr7	10000	2710448	108	-0.129787
P05887_15626A_mp_PE.st.mdup.nogene.cns	chr7	2710448	6536084	153	-0.0435964
P05887_15626A_mp_PE.st.mdup.nogene.cns	chr7	6536084	50993469	1778	0.00396141
P05887_15626A_mp_PE.st.mdup.nogene.cns	chr7	50993469	58119653	284	-0.035092
P05887_15626A_mp_PE.st.mdup.nogene.cns	chr7	60878234	88529862	1092	-0.0286641
P05887_15626A_mp_PE.st.mdup.nogene.cns	chr7	88529862	90254735	69	0.336918
P05887_15626A_mp_PE.st.mdup.nogene.cns	chr7	90254735	111228191	838	0.00476517
P05887_15626A_mp_PE.st.mdup.nogene.cns	chr7	111228191	111453174	9	-0.42765
P05887_15626A_mp_PE.st.mdup.nogene.cns	chr7	111453174	116002839	182	-0.0244538
P05887_15626A_mp_PE.st.mdup.nogene.cns	chr7	116002839	117252747	50	0.099146
P05887_15626A_mp_PE.st.mdup.nogene.cns	chr7	117252747	143550811	1052	-0.0026054
P05887_15626A_mp_PE.st.mdup.nogene.cns	chr7	143550811	143725820	5	-0.450259
P05887_15626A_mp_PE.st.mdup.nogene.cns	chr7	143725820	159335973	623	-0.00546433
P05887_15626A_mp_PE.st.mdup.nogene.cns	chr8	60000	7166702	283	-0.0167141
P05887_15626A_mp_PE.st.mdup.nogene.cns	chr8	7166702	8116361	34	-0.217745
P05887_15626A_mp_PE.st.mdup.nogene.cns	chr8	8116361	9389192	51	0.0955568
P05887_15626A_mp_PE.st.mdup.nogene.cns	chr8	9389192	12034685	106	0.0096548
P05887_15626A_mp_PE.st.mdup.nogene.cns	chr8	12034685	12484341	15	-0.345101
P05887_15626A_mp_PE.st.mdup.nogene.cns	chr8	12484341	43983744	1254	0.0239764
P05887_15626A_mp_PE.st.mdup.nogene.cns	chr8	45927265	57080621	446	-0.00874416
P05887_15626A_mp_PE.st.mdup.nogene.cns	chr8	57080621	120732977	2538	0.355523
P05887_15626A_mp_PE.st.mdup.nogene.cns	chr8	120732977	122932585	88	0.454321
P05887_15626A_mp_PE.st.mdup.nogene.cns	chr8	122932585	125107197	87	0.370122
P05887_15626A_mp_PE.st.mdup.nogene.cns	chr8	125107197	131031140	237	0.43391
P05887_15626A_mp_PE.st.mdup.nogene.cns	chr8	131031140	143378939	494	0.366712
P05887_15626A_mp_PE.st.mdup.nogene.cns	chr8	143378939	144553729	47	0.157512
P05887_15626A_mp_PE.st.mdup.nogene.cns	chr8	144553729	145078636	21	0.335742
P05887_15626A_mp_PE.st.mdup.nogene.cns	chr9	10000	39921237	1592	0.36215
P05887_15626A_mp_PE.st.mdup.nogene.cns	chr9	39921237	40371364	18	0.679164
P05887_15626A_mp_PE.st.mdup.nogene.cns	chr9	40371364	41446667	38	0.267633
P05887_15626A_mp_PE.st.mdup.nogene.cns	chr9	41446667	41971814	21	0.659734
P05887_15626A_mp_PE.st.mdup.nogene.cns	chr9	41971814	42221885	10	-0.744989
P05887_15626A_mp_PE.st.mdup.nogene.cns	chr9	42221885	43389535	44	0.323527
P05887_15626A_mp_PE.st.mdup.nogene.cns	chr9	60518558	68395524	250	0.261589
P05887_15626A_mp_PE.st.mdup.nogene.cns	chr9	68395524	106614618	1529	-0.00921749
P05887_15626A_mp_PE.st.mdup.nogene.cns	chr9	106614618	126486547	795	0.0197098
P05887_15626A_mp_PE.st.mdup.nogene.cns	chr9	126486547	135960083	379	-0.0297399
P05887_15626A_mp_PE.st.mdup.nogene.cns	chr9	135960083	137559836	64	-0.205354
P05887_15626A_mp_PE.st.mdup.nogene.cns	chr9	137559836	138334717	31	-0.0180009
P05887_15626A_mp_PE.st.mdup.nogene.cns	chr10	10000	39585287	1580	0.000759035
P05887_15626A_mp_PE.st.mdup.nogene.cns	chr10	41693521	68644181	1064	-0.00559552
P05887_15626A_mp_PE.st.mdup.nogene.cns	chr10	68644181	123241062	2184	0.366815
P05887_15626A_mp_PE.st.mdup.nogene.cns	chr10	123241062	128065787	193	0.417896
P05887_15626A_mp_PE.st.mdup.nogene.cns	chr10	128065787	132065558	160	0.341686
P05887_15626A_mp_PE.st.mdup.nogene.cns	chr10	132065558	133787422	65	0.265587
P05887_15626A_mp_PE.st.mdup.nogene.cns	chr11	60000	3335732	128	-0.143487
P05887_15626A_mp_PE.st.mdup.nogene.cns	chr11	3335732	10487331	286	-0.0109832
P05887_15626A_mp_PE.st.mdup.nogene.cns	chr11	10487331	13387979	116	0.0599728
P05887_15626A_mp_PE.st.mdup.nogene.cns	chr11	13387979	22114930	349	0.00933775
P05887_15626A_mp_PE.st.mdup.nogene.cns	chr11	22114930	27741188	225	-0.0460792
P05887_15626A_mp_PE.st.mdup.nogene.cns	chr11	27741188	34142619	256	0.000617513
P05887_15626A_mp_PE.st.mdup.nogene.cns	chr11	34142619	35692965	62	0.073189
P05887_15626A_mp_PE.st.mdup.nogene.cns	chr11	35692965	50396252	588	-0.015294
P05887_15626A_mp_PE.st.mdup.nogene.cns	chr11	50396252	50821348	17	0.131653
P05887_15626A_mp_PE.st.mdup.nogene.cns	chr11	54525074	135076622	3215	0.000708576
P05887_15626A_mp_PE.st.mdup.nogene.cns	chr12	10000	34835195	1389	0.000843451
P05887_15626A_mp_PE.st.mdup.nogene.cns	chr12	37235252	133265309	3840	0.000959632
P05887_15626A_mp_PE.st.mdup.nogene.cns	chr13	18171248	102453536	3366	-0.00856715
P05887_15626A_mp_PE.st.mdup.nogene.cns	chr13	102453536	102603541	6	-0.456446
P05887_15626A_mp_PE.st.mdup.nogene.cns	chr13	102603541	114354328	463	0.0110982
P05887_15626A_mp_PE.st.mdup.nogene.cns	chr14	16022637	16404348	5	0.0974373
P05887_15626A_mp_PE.st.mdup.nogene.cns	chr14	18223523	48635716	1207	-0.023707
P05887_15626A_mp_PE.st.mdup.nogene.cns	chr14	48635716	97784030	1965	0.0106755
P05887_15626A_mp_PE.st.mdup.nogene.cns	chr14	97784030	104058814	251	-0.0233154
P05887_15626A_mp_PE.st.mdup.nogene.cns	chr14	104058814	105608761	62	-0.162689
P05887_15626A_mp_PE.st.mdup.nogene.cns	chr14	105608761	106883718	49	0.00308517
P05887_15626A_mp_PE.st.mdup.nogene.cns	chr15	17000000	17083573	3	0.303362
P05887_15626A_mp_PE.st.mdup.nogene.cns	chr15	19775254	20754153	36	0.057931
P05887_15626A_mp_PE.st.mdup.nogene.cns	chr15	20754153	22207244	46	-0.285993
P05887_15626A_mp_PE.st.mdup.nogene.cns	chr15	22207244	30051117	310	-0.0214311
P05887_15626A_mp_PE.st.mdup.nogene.cns	chr15	30051117	30601056	22	-0.242127
P05887_15626A_mp_PE.st.mdup.nogene.cns	chr15	30601056	32125886	61	-0.0196096
P05887_15626A_mp_PE.st.mdup.nogene.cns	chr15	32125886	32575836	18	-0.261358
P05887_15626A_mp_PE.st.mdup.nogene.cns	chr15	32575836	101981189	2774	0.00183518
P05887_15626A_mp_PE.st.mdup.nogene.cns	chr16	10000	3035243	121	-0.179853
P05887_15626A_mp_PE.st.mdup.nogene.cns	chr16	3035243	31889315	1152	0.011871
P05887_15626A_mp_PE.st.mdup.nogene.cns	chr16	31889315	34015326	76	-0.254886
P05887_15626A_mp_PE.st.mdup.nogene.cns	chr16	34015326	38280682	87	0.0181033
P05887_15626A_mp_PE.st.mdup.nogene.cns	chr16	46405680	78553967	1286	0.0034953
P05887_15626A_mp_PE.st.mdup.nogene.cns	chr16	78553967	78753956	8	-0.973992
P05887_15626A_mp_PE.st.mdup.nogene.cns	chr16	78753956	78978944	9	-0.292133
P05887_15626A_mp_PE.st.mdup.nogene.cns	chr16	78978944	88403442	377	0.00960815
P05887_15626A_mp_PE.st.mdup.nogene.cns	chr16	88403442	89303394	36	-0.225455
P05887_15626A_mp_PE.st.mdup.nogene.cns	chr16	89303394	90228345	37	-0.0109439
P05887_15626A_mp_PE.st.mdup.nogene.cns	chr17	84261	22763679	902	-0.0243838
P05887_15626A_mp_PE.st.mdup.nogene.cns	chr17	26640783	37962300	449	0.00267474
P05887_15626A_mp_PE.st.mdup.nogene.cns	chr17	37962300	38262336	12	-0.289527
P05887_15626A_mp_PE.st.mdup.nogene.cns	chr17	38262336	46288297	321	0.00305442
P05887_15626A_mp_PE.st.mdup.nogene.cns	chr17	46288297	46713347	16	-0.311147
P05887_15626A_mp_PE.st.mdup.nogene.cns	chr17	46713347	71066263	974	-9.97296e-05
P05887_15626A_mp_PE.st.mdup.nogene.cns	chr17	71066263	72716461	66	0.07716
P05887_15626A_mp_PE.st.mdup.nogene.cns	chr17	72716461	80942446	329	-0.023936
P05887_15626A_mp_PE.st.mdup.nogene.cns	chr17	80942446	83247441	90	-0.129795
P05887_15626A_mp_PE.st.mdup.nogene.cns	chr18	10000	15797755	615	-0.0121992
P05887_15626A_mp_PE.st.mdup.nogene.cns	chr18	20561539	80263285	2375	0.00534867
P05887_15626A_mp_PE.st.mdup.nogene.cns	chr19	60000	2458916	96	-0.206578
P05887_15626A_mp_PE.st.mdup.nogene.cns	chr19	2458916	24908589	881	-0.0478291
P05887_15626A_mp_PE.st.mdup.nogene.cns	chr19	27240874	58607616	1249	-0.0219366
P05887_15626A_mp_PE.st.mdup.nogene.cns	chr20	60000	14135658	563	0.0105375
P05887_15626A_mp_PE.st.mdup.nogene.cns	chr20	14135658	15385717	50	-0.0935203
P05887_15626A_mp_PE.st.mdup.nogene.cns	chr20	15385717	26590875	441	0.00207501
P05887_15626A_mp_PE.st.mdup.nogene.cns	chr20	28494639	29917304	42	0.242646
P05887_15626A_mp_PE.st.mdup.nogene.cns	chr20	30088348	62159027	1271	0.0202847
P05887_15626A_mp_PE.st.mdup.nogene.cns	chr20	62159027	64334167	87	-0.123028
P05887_15626A_mp_PE.st.mdup.nogene.cns	chr21	5010000	8364767	77	-0.346256
P05887_15626A_mp_PE.st.mdup.nogene.cns	chr21	8522360	10790048	61	0.191607
P05887_15626A_mp_PE.st.mdup.nogene.cns	chr21	12965808	24714508	465	-0.0330341
P05887_15626A_mp_PE.st.mdup.nogene.cns	chr21	24714508	43037481	732	0.0159012
P05887_15626A_mp_PE.st.mdup.nogene.cns	chr21	43037481	46699983	145	-0.103037
P05887_15626A_mp_PE.st.mdup.nogene.cns	chr22	10510000	12904788	56	0.040518
P05887_15626A_mp_PE.st.mdup.nogene.cns	chr22	15154318	23984383	341	-0.0533558
P05887_15626A_mp_PE.st.mdup.nogene.cns	chr22	23984383	45883636	875	0.00195059
P05887_15626A_mp_PE.st.mdup.nogene.cns	chr22	45883636	50808468	197	-0.0684265
P05887_15626A_mp_PE.st.mdup.nogene.cns	chrX	222346	7381683	279	-0.538132
P05887_15626A_mp_PE.st.mdup.nogene.cns	chrX	7381683	51004105	1728	0.00803362
P05887_15626A_mp_PE.st.mdup.nogene.cns	chrX	51004105	58080486	283	-0.069719
P05887_15626A_mp_PE.st.mdup.nogene.cns	chrX	58080486	58555579	19	0.0520337
P05887_15626A_mp_PE.st.mdup.nogene.cns	chrX	62462542	93333762	1235	-0.052797
P05887_15626A_mp_PE.st.mdup.nogene.cns	chrX	93333762	153354670	2387	-0.0201438
P05887_15626A_mp_PE.st.mdup.nogene.cns	chrX	153354670	156005883	106	-0.0688318
P05887_15626A_mp_PE.st.mdup.nogene.cns	chrY	2781479	3031097	10	-7.44533
P05887_15626A_mp_PE.st.mdup.nogene.cns	chrY	3031097	6251182	129	-2.57307
P05887_15626A_mp_PE.st.mdup.nogene.cns	chrY	6276143	10069797	112	-8.26377
P05887_15626A_mp_PE.st.mdup.nogene.cns	chrY	10069797	11767754	51	-0.191691
P05887_15626A_mp_PE.st.mdup.nogene.cns	chrY	11767754	12067400	12	-5.62079
P05887_15626A_mp_PE.st.mdup.nogene.cns	chrY	12067400	26673214	467	-8.57976
P05887_15626A_mp_PE.st.mdup.nogene.cns	chrY	56673214	56887902	7	-0.579443
P05890_15632A_mp_PE.st.mdup.nogene.cns	chr1	10000	297968	10	0.222184
P05890_15632A_mp_PE.st.mdup.nogene.cns	chr1	347968	710505	12	-0.365664
P05890_15632A_mp_PE.st.mdup.nogene.cns	chr1	710505	16524540	626	-0.0597914
P05890_15632A_mp_PE.st.mdup.nogene.cns	chr1	16524540	16974165	14	0.279697
P05890_15632A_mp_PE.st.mdup.nogene.cns	chr1	16974165	121926457	4195	-0.0593031
P05890_15632A_mp_PE.st.mdup.nogene.cns	chr1	124932824	125159410	9	0.319867
P05890_15632A_mp_PE.st.mdup.nogene.cns	chr1	143284586	145359569	83	-0.070718
P05890_15632A_mp_PE.st.mdup.nogene.cns	chr1	145359569	148484544	125	0.0992598
P05890_15632A_mp_PE.st.mdup.nogene.cns	chr1	148484544	149584535	44	0.194884
P05890_15632A_mp_PE.st.mdup.nogene.cns	chr1	149584535	187234229	1504	0.0933475
P05890_15632A_mp_PE.st.mdup.nogene.cns	chr1	187234229	197609145	415	0.0455607
P05890_15632A_mp_PE.st.mdup.nogene.cns	chr1	197609145	248946422	2050	0.0842794
P05890_15632A_mp_PE.st.mdup.nogene.cns	chr2	10000	9359547	374	0.0589417
P05890_15632A_mp_PE.st.mdup.nogene.cns	chr2	9359547	41882974	1301	0.00645026
P05890_15632A_mp_PE.st.mdup.nogene.cns	chr2	41882974	43432899	62	0.0947174
P05890_15632A_mp_PE.st.mdup.nogene.cns	chr2	43432899	66881764	938	0.00578446
P05890_15632A_mp_PE.st.mdup.nogene.cns	chr2	66881764	92138145	953	0.0785138
P05890_15632A_mp_PE.st.mdup.nogene.cns	chr2	94140557	94570852	9	0.453228
P05890_15632A_mp_PE.st.mdup.nogene.cns	chr2	94570852	98514574	156	0.098846
P05890_15632A_mp_PE.st.mdup.nogene.cns	chr2	98514574	114388906	635	0.0134252
P05890_15632A_mp_PE.st.mdup.nogene.cns	chr2	114388906	135813005	857	-0.0858986
P05890_15632A_mp_PE.st.mdup.nogene.cns	chr2	135813005	237858710	4082	-0.0600905
P05890_15632A_mp_PE.st.mdup.nogene.cns	chr2	237858710	242183529	173	-0.105631
P05890_15632A_mp_PE.st.mdup.nogene.cns	chr3	10000	22213049	888	-0.0574065
P05890_15632A_mp_PE.st.mdup.nogene.cns	chr3	22213049	43916029	868	0.252548
P05890_15632A_mp_PE.st.mdup.nogene.cns	chr3	43916029	70644700	1069	-0.0574336
P05890_15632A_mp_PE.st.mdup.nogene.cns	chr3	70644700	90322403	786	0.0777205
P05890_15632A_mp_PE.st.mdup.nogene.cns	chr3	90322403	90722458	16	0.440917
P05890_15632A_mp_PE.st.mdup.nogene.cns	chr3	91247722	91553319	13	0.0986692
P05890_15632A_mp_PE.st.mdup.nogene.cns	chr3	93705574	99055829	214	-0.0468593
P05890_15632A_mp_PE.st.mdup.nogene.cns	chr3	99055829	162683863	2545	0.00485874
P05890_15632A_mp_PE.st.mdup.nogene.cns	chr3	162683863	165934018	129	-0.0840097
P05890_15632A_mp_PE.st.mdup.nogene.cns	chr3	165934018	198235559	1292	0.0107113
P05890_15632A_mp_PE.st.mdup.nogene.cns	chr4	10000	44987475	1789	-0.0018164
P05890_15632A_mp_PE.st.mdup.nogene.cns	chr4	44987475	49609192	174	0.0713441
P05890_15632A_mp_PE.st.mdup.nogene.cns	chr4	51793951	54222324	97	0.0719911
P05890_15632A_mp_PE.st.mdup.nogene.cns	chr4	54222324	116522144	2486	-0.0655438
P05890_15632A_mp_PE.st.mdup.nogene.cns	chr4	116522144	120222193	148	0.0765401
P05890_15632A_mp_PE.st.mdup.nogene.cns	chr4	120222193	121197206	39	0.200012
P05890_15632A_mp_PE.st.mdup.nogene.cns	chr4	121197206	190073120	2755	-0.0825934
P05890_15632A_mp_PE.st.mdup.nogene.cns	chr5	34993	2859275	113	-0.0019686
P05890_15632A_mp_PE.st.mdup.nogene.cns	chr5	2859275	7108196	170	-0.107818
P05890_15632A_mp_PE.st.mdup.nogene.cns	chr5	7108196	7683050	23	0.185493
P05890_15632A_mp_PE.st.mdup.nogene.cns	chr5	7683050	11981957	172	0.304476
P05890_15632A_mp_PE.st.mdup.nogene.cns	chr5	11981957	12981703	40	0.111936
P05890_15632A_mp_PE.st.mdup.nogene.cns	chr5	12981703	13931462	38	0.210131
P05890_15632A_mp_PE.st.mdup.nogene.cns	chr5	13931462	25782069	469	0.0594021
P05890_15632A_mp_PE.st.mdup.nogene.cns	chr5	25782069	28457565	107	0.152417
P05890_15632A_mp_PE.st.mdup.nogene.cns	chr5	28457565	35058789	263	0.0652831
P05890_15632A_mp_PE.st.mdup.nogene.cns	chr5	35058789	38509429	138	0.191144
P05890_15632A_mp_PE.st.mdup.nogene.cns	chr5	38509429	47106894	319	0.0968012
P05890_15632A_mp_PE.st.mdup.nogene.cns	chr5	49591469	181478259	5255	-0.00438747
P05890_15632A_mp_PE.st.mdup.nogene.cns	chr6	60000	384965	13	0.0800692
P05890_15632A_mp_PE.st.mdup.nogene.cns	chr6	384965	58453888	2323	-0.0486095
P05890_15632A_mp_PE.st.mdup.nogene.cns	chr6	60254980	170745979	4412	0.0515283
P05890_15632A_mp_PE.st.mdup.nogene.cns	chr7	10000	910149	36	0.0718922
P05890_15632A_mp_PE.st.mdup.nogene.cns	chr7	910149	34540736	1345	-0.0395897
P05890_15632A_mp_PE.st.mdup.nogene.cns	chr7	34540736	40066654	221	0.264355
P05890_15632A_mp_PE.st.mdup.nogene.cns	chr7	40066654	41166836	44	0.126466
P05890_15632A_mp_PE.st.mdup.nogene.cns	chr7	41166836	44817443	146	0.0492927
P05890_15632A_mp_PE.st.mdup.nogene.cns	chr7	44817443	57319520	499	-0.0620248
P05890_15632A_mp_PE.st.mdup.nogene.cns	chr7	57319520	58119653	32	0.134275
P05890_15632A_mp_PE.st.mdup.nogene.cns	chr7	60878234	62581773	53	0.23711
P05890_15632A_mp_PE.st.mdup.nogene.cns	chr7	62581773	142575883	3199	-0.0674751
P05890_15632A_mp_PE.st.mdup.nogene.cns	chr7	142575883	142750870	7	-0.355284
P05890_15632A_mp_PE.st.mdup.nogene.cns	chr7	142750870	159335973	661	-0.0854815
P05890_15632A_mp_PE.st.mdup.nogene.cns	chr8	60000	43983744	1746	-0.0733304
P05890_15632A_mp_PE.st.mdup.nogene.cns	chr8	45952272	89938468	1750	0.0709147
P05890_15632A_mp_PE.st.mdup.nogene.cns	chr8	89938468	105160754	609	0.11927
P05890_15632A_mp_PE.st.mdup.nogene.cns	chr8	105160754	115783859	425	0.0888656
P05890_15632A_mp_PE.st.mdup.nogene.cns	chr8	115783859	145078636	1172	0.154707
P05890_15632A_mp_PE.st.mdup.nogene.cns	chr9	10000	39121012	1564	-0.0647315
P05890_15632A_mp_PE.st.mdup.nogene.cns	chr9	39121012	43363973	159	-0.0912798
P05890_15632A_mp_PE.st.mdup.nogene.cns	chr9	60518558	61468808	28	-0.279993
P05890_15632A_mp_PE.st.mdup.nogene.cns	chr9	61663181	64821059	100	-0.14447
P05890_15632A_mp_PE.st.mdup.nogene.cns	chr9	64821059	67694844	99	-0.15002
P05890_15632A_mp_PE.st.mdup.nogene.cns	chr9	67694844	106339661	1534	-0.095593
P05890_15632A_mp_PE.st.mdup.nogene.cns	chr9	106339661	133535458	1088	0.0610651
P05890_15632A_mp_PE.st.mdup.nogene.cns	chr9	133535458	138334717	192	0.00541417
P05890_15632A_mp_PE.st.mdup.nogene.cns	chr10	10000	38906036	1553	0.0231324
P05890_15632A_mp_PE.st.mdup.nogene.cns	chr10	38911580	39585287	27	0.181733
P05890_15632A_mp_PE.st.mdup.nogene.cns	chr10	41693521	42315789	14	0.238436
P05890_15632A_mp_PE.st.mdup.nogene.cns	chr10	42315789	84968248	1703	0.0440066
P05890_15632A_mp_PE.st.mdup.nogene.cns	chr10	84968248	106242033	851	-0.0154335
P05890_15632A_mp_PE.st.mdup.nogene.cns	chr10	106242033	124890968	746	0.0736086
P05890_15632A_mp_PE.st.mdup.nogene.cns	chr10	124890968	133787422	352	-0.040286
P05890_15632A_mp_PE.st.mdup.nogene.cns	chr11	60000	160022	4	-0.402627
P05890_15632A_mp_PE.st.mdup.nogene.cns	chr11	160022	3385743	126	-0.0595096
P05890_15632A_mp_PE.st.mdup.nogene.cns	chr11	3385743	50821348	1897	0.0035473
P05890_15632A_mp_PE.st.mdup.nogene.cns	chr11	54525074	56525758	79	0.0167335
P05890_15632A_mp_PE.st.mdup.nogene.cns	chr11	56525758	62102666	223	-0.0613641
P05890_15632A_mp_PE.st.mdup.nogene.cns	chr11	62102666	64203385	84	0.0727929
P05890_15632A_mp_PE.st.mdup.nogene.cns	chr11	64203385	73805290	380	-0.00788034
P05890_15632A_mp_PE.st.mdup.nogene.cns	chr11	73805290	81004229	288	0.0307738
P05890_15632A_mp_PE.st.mdup.nogene.cns	chr11	81004229	90577826	382	0.287985
P05890_15632A_mp_PE.st.mdup.nogene.cns	chr11	90577826	95802684	208	-0.033962
P05890_15632A_mp_PE.st.mdup.nogene.cns	chr11	95802684	96952653	46	0.286497
P05890_15632A_mp_PE.st.mdup.nogene.cns	chr11	96952653	116777117	793	-0.0312158
P05890_15632A_mp_PE.st.mdup.nogene.cns	chr11	116777117	135076622	732	0.0188061
P05890_15632A_mp_PE.st.mdup.nogene.cns	chr12	10000	4761287	190	0.42712
P05890_15632A_mp_PE.st.mdup.nogene.cns	chr12	4761287	7286972	101	0.201506
P05890_15632A_mp_PE.st.mdup.nogene.cns	chr12	7286972	9687622	96	0.362103
P05890_15632A_mp_PE.st.mdup.nogene.cns	chr12	9687622	14038802	174	0.153656
P05890_15632A_mp_PE.st.mdup.nogene.cns	chr12	14038802	14688978	26	0.400159
P05890_15632A_mp_PE.st.mdup.nogene.cns	chr12	14688978	15789276	44	0.751139
P05890_15632A_mp_PE.st.mdup.nogene.cns	chr12	15789276	20815638	201	0.376188
P05890_15632A_mp_PE.st.mdup.nogene.cns	chr12	20815638	21265760	18	0.52717
P05890_15632A_mp_PE.st.mdup.nogene.cns	chr12	21265760	22316045	42	0.164927
P05890_15632A_mp_PE.st.mdup.nogene.cns	chr12	22316045	30468254	326	0.00561259
P05890_15632A_mp_PE.st.mdup.nogene.cns	chr12	30468254	34835195	172	0.11654
P05890_15632A_mp_PE.st.mdup.nogene.cns	chr12	37235252	133265309	3840	0.0744225
P05890_15632A_mp_PE.st.mdup.nogene.cns	chr13	18171248	20157973	76	-0.0912923
P05890_15632A_mp_PE.st.mdup.nogene.cns	chr13	20157973	54305391	1366	0.0169586
P05890_15632A_mp_PE.st.mdup.nogene.cns	chr13	54305391	65329557	441	-0.0214794
P05890_15632A_mp_PE.st.mdup.nogene.cns	chr13	65329557	98028384	1306	0.015671
P05890_15632A_mp_PE.st.mdup.nogene.cns	chr13	98028384	114354328	647	0.110283
P05890_15632A_mp_PE.st.mdup.nogene.cns	chr14	16022637	16404348	5	-0.0298881
P05890_15632A_mp_PE.st.mdup.nogene.cns	chr14	18223523	21886634	137	-0.0131947
P05890_15632A_mp_PE.st.mdup.nogene.cns	chr14	21886634	22511613	25	-0.352891
P05890_15632A_mp_PE.st.mdup.nogene.cns	chr14	22511613	104133812	3265	-0.062195
P05890_15632A_mp_PE.st.mdup.nogene.cns	chr14	104133812	106883718	109	-0.130962
P05890_15632A_mp_PE.st.mdup.nogene.cns	chr15	17000000	17055715	2	0.481489
P05890_15632A_mp_PE.st.mdup.nogene.cns	chr15	19775254	20754153	31	0.214512
P05890_15632A_mp_PE.st.mdup.nogene.cns	chr15	20754153	21778502	38	-0.0127555
P05890_15632A_mp_PE.st.mdup.nogene.cns	chr15	21828502	22181994	14	-0.365673
P05890_15632A_mp_PE.st.mdup.nogene.cns	chr15	22181994	23376862	44	0.0980892
P05890_15632A_mp_PE.st.mdup.nogene.cns	chr15	23376862	84145079	2431	-0.0447682
P05890_15632A_mp_PE.st.mdup.nogene.cns	chr15	84145079	84545207	14	-0.217581
P05890_15632A_mp_PE.st.mdup.nogene.cns	chr15	84545207	101981189	697	-0.0360579
P05890_15632A_mp_PE.st.mdup.nogene.cns	chr16	10000	1635131	65	-0.126969
P05890_15632A_mp_PE.st.mdup.nogene.cns	chr16	1635131	14936203	532	-0.0422787
P05890_15632A_mp_PE.st.mdup.nogene.cns	chr16	14936203	15136219	8	0.240181
P05890_15632A_mp_PE.st.mdup.nogene.cns	chr16	15136219	21412103	249	-0.0325758
P05890_15632A_mp_PE.st.mdup.nogene.cns	chr16	21412103	22712378	52	0.109681
P05890_15632A_mp_PE.st.mdup.nogene.cns	chr16	22712378	32139368	377	-0.00924356
P05890_15632A_mp_PE.st.mdup.nogene.cns	chr16	32139368	33666595	49	-0.296178
P05890_15632A_mp_PE.st.mdup.nogene.cns	chr16	33666595	38280682	101	0.0136986
P05890_15632A_mp_PE.st.mdup.nogene.cns	chr16	46405680	90228345	1753	0.00373964
P05890_15632A_mp_PE.st.mdup.nogene.cns	chr17	84261	2439615	93	0.117253
P05890_15632A_mp_PE.st.mdup.nogene.cns	chr17	2439615	22763679	808	-0.0641352
P05890_15632A_mp_PE.st.mdup.nogene.cns	chr17	26640783	26985985	10	0.295118
P05890_15632A_mp_PE.st.mdup.nogene.cns	chr17	26985985	28861210	75	0.0878347
P05890_15632A_mp_PE.st.mdup.nogene.cns	chr17	28861210	36137081	291	-0.0469988
P05890_15632A_mp_PE.st.mdup.nogene.cns	chr17	36137081	36387111	10	0.256792
P05890_15632A_mp_PE.st.mdup.nogene.cns	chr17	36387111	46313300	395	-0.0449883
P05890_15632A_mp_PE.st.mdup.nogene.cns	chr17	46313300	46713347	16	0.2519
P05890_15632A_mp_PE.st.mdup.nogene.cns	chr17	46713347	66265688	782	-0.0546441
P05890_15632A_mp_PE.st.mdup.nogene.cns	chr17	66265688	78967209	508	-0.00936962
P05890_15632A_mp_PE.st.mdup.nogene.cns	chr17	78967209	83247441	169	-0.0478321
P05890_15632A_mp_PE.st.mdup.nogene.cns	chr18	10000	15797755	614	0.0671115
P05890_15632A_mp_PE.st.mdup.nogene.cns	chr18	20561539	80263285	2375	-0.0770069
P05890_15632A_mp_PE.st.mdup.nogene.cns	chr19	60000	24908589	977	-0.0627619
P05890_15632A_mp_PE.st.mdup.nogene.cns	chr19	27240874	37888070	420	0.0776068
P05890_15632A_mp_PE.st.mdup.nogene.cns	chr19	37888070	50409774	501	0.126732
P05890_15632A_mp_PE.st.mdup.nogene.cns	chr19	50409774	58607616	328	0.0809879
P05890_15632A_mp_PE.st.mdup.nogene.cns	chr20	60000	26608045	1054	0.0601637
P05890_15632A_mp_PE.st.mdup.nogene.cns	chr20	28494639	29917304	39	0.352295
P05890_15632A_mp_PE.st.mdup.nogene.cns	chr20	30088348	64334167	1357	0.0958781
P05890_15632A_mp_PE.st.mdup.nogene.cns	chr21	5010000	7865746	69	-0.42683
P05890_15632A_mp_PE.st.mdup.nogene.cns	chr21	7969383	10642978	55	0.000324632
P05890_15632A_mp_PE.st.mdup.nogene.cns	chr21	12965808	46699983	1345	-0.0671611
P05890_15632A_mp_PE.st.mdup.nogene.cns	chr22	10510000	12904788	48	0.00550244
P05890_15632A_mp_PE.st.mdup.nogene.cns	chr22	15154318	50808468	1414	-0.0698852
P05890_15632A_mp_PE.st.mdup.nogene.cns	chrX	222346	10155990	390	-0.102204
P05890_15632A_mp_PE.st.mdup.nogene.cns	chrX	10155990	44952928	1385	-0.0388241
P05890_15632A_mp_PE.st.mdup.nogene.cns	chrX	44952928	58555579	535	0.0509085
P05890_15632A_mp_PE.st.mdup.nogene.cns	chrX	62462542	89209267	1070	-0.0255068
P05890_15632A_mp_PE.st.mdup.nogene.cns	chrX	89209267	93883695	187	-0.0910923
P05890_15632A_mp_PE.st.mdup.nogene.cns	chrX	93883695	154155036	2396	-0.0297578
P05890_15632A_mp_PE.st.mdup.nogene.cns	chrX	154155036	154305105	6	-0.363084
P05890_15632A_mp_PE.st.mdup.nogene.cns	chrX	154305105	156005883	68	-0.00683881
P05890_15632A_mp_PE.st.mdup.nogene.cns	chrY	2806440	6775381	152	-3.23568
P05890_15632A_mp_PE.st.mdup.nogene.cns	chrY	6800343	10069797	77	-8.65423
P05890_15632A_mp_PE.st.mdup.nogene.cns	chrY	10069797	11767754	51	-0.112153
P05890_15632A_mp_PE.st.mdup.nogene.cns	chrY	11767754	12042430	10	-5.35522
P05890_15632A_mp_PE.st.mdup.nogene.cns	chrY	12042430	26673214	423	-7.91007
P05890_15632A_mp_PE.st.mdup.nogene.cns	chrY	56673214	56887902	7	-0.613327
P05895_15642A_mp_PE.st.mdup.nogene.cns	chr1	10000	3972262	148	0.0122157
P05895_15642A_mp_PE.st.mdup.nogene.cns	chr1	3972262	5848749	75	-0.13315
P05895_15642A_mp_PE.st.mdup.nogene.cns	chr1	5848749	12704185	274	0.02486
P05895_15642A_mp_PE.st.mdup.nogene.cns	chr1	12704185	14826876	83	-0.0847496
P05895_15642A_mp_PE.st.mdup.nogene.cns	chr1	14826876	17899185	121	0.0697834
P05895_15642A_mp_PE.st.mdup.nogene.cns	chr1	17899185	18874207	39	-0.127047
P05895_15642A_mp_PE.st.mdup.nogene.cns	chr1	18874207	26474373	304	0.0140114
P05895_15642A_mp_PE.st.mdup.nogene.cns	chr1	26474373	28774423	92	0.0996918
P05895_15642A_mp_PE.st.mdup.nogene.cns	chr1	28774423	29274434	20	-0.00593001
P05895_15642A_mp_PE.st.mdup.nogene.cns	chr1	29274434	30424459	46	-0.130853
P05895_15642A_mp_PE.st.mdup.nogene.cns	chr1	30424459	33499526	123	0.0433539
P05895_15642A_mp_PE.st.mdup.nogene.cns	chr1	33499526	34949558	58	-0.0760125
P05895_15642A_mp_PE.st.mdup.nogene.cns	chr1	34949558	36524592	63	0.0375269
P05895_15642A_mp_PE.st.mdup.nogene.cns	chr1	36524592	38824642	92	-0.0825707
P05895_15642A_mp_PE.st.mdup.nogene.cns	chr1	38824642	45124780	252	0.00955143
P05895_15642A_mp_PE.st.mdup.nogene.cns	chr1	45124780	47374829	90	0.0831121
P05895_15642A_mp_PE.st.mdup.nogene.cns	chr1	47374829	59225088	474	0.0032036
P05895_15642A_mp_PE.st.mdup.nogene.cns	chr1	59225088	59725099	20	0.211161
P05895_15642A_mp_PE.st.mdup.nogene.cns	chr1	59725099	65950235	249	0.00237796
P05895_15642A_mp_PE.st.mdup.nogene.cns	chr1	65950235	66725252	31	0.13887
P05895_15642A_mp_PE.st.mdup.nogene.cns	chr1	66725252	78225503	460	-0.0121671
P05895_15642A_mp_PE.st.mdup.nogene.cns	chr1	78225503	78400507	7	-0.322088
P05895_15642A_mp_PE.st.mdup.nogene.cns	chr1	78400507	96800909	736	0.0140153
P05895_15642A_mp_PE.st.mdup.nogene.cns	chr1	96800909	96950912	6	-0.318602
P05895_15642A_mp_PE.st.mdup.nogene.cns	chr1	96950912	113951283	679	0.00227756
P05895_15642A_mp_PE.st.mdup.nogene.cns	chr1	113951283	119976415	241	-0.298402
P05895_15642A_mp_PE.st.mdup.nogene.cns	chr1	119976415	125159410	85	0.00938403
P05895_15642A_mp_PE.st.mdup.nogene.cns	chr1	143284586	145809565	101	0.159314
P05895_15642A_mp_PE.st.mdup.nogene.cns	chr1	145809565	149159538	134	0.43192
P05895_15642A_mp_PE.st.mdup.nogene.cns	chr1	149159538	149359536	8	0.0967813
P05895_15642A_mp_PE.st.mdup.nogene.cns	chr1	149359536	152059515	108	0.539574
P05895_15642A_mp_PE.st.mdup.nogene.cns	chr1	152059515	153134506	43	0.399532
P05895_15642A_mp_PE.st.mdup.nogene.cns	chr1	153134506	157134473	160	0.52434
P05895_15642A_mp_PE.st.mdup.nogene.cns	chr1	157134473	159259456	85	0.381193
P05895_15642A_mp_PE.st.mdup.nogene.cns	chr1	159259456	161584437	92	0.483545
P05895_15642A_mp_PE.st.mdup.nogene.cns	chr1	161584437	161659437	3	-0.657128
P05895_15642A_mp_PE.st.mdup.nogene.cns	chr1	161659437	164734412	123	0.504244
P05895_15642A_mp_PE.st.mdup.nogene.cns	chr1	164734412	167659388	117	0.429008
P05895_15642A_mp_PE.st.mdup.nogene.cns	chr1	167659388	175134327	299	0.490469
P05895_15642A_mp_PE.st.mdup.nogene.cns	chr1	175134327	177334309	88	0.400669
P05895_15642A_mp_PE.st.mdup.nogene.cns	chr1	177334309	186484235	366	0.506862
P05895_15642A_mp_PE.st.mdup.nogene.cns	chr1	186484235	186759233	11	0.705084
P05895_15642A_mp_PE.st.mdup.nogene.cns	chr1	186759233	188784217	81	0.482582
P05895_15642A_mp_PE.st.mdup.nogene.cns	chr1	188784217	196259156	299	0.2746
P05895_15642A_mp_PE.st.mdup.nogene.cns	chr1	196259156	202709104	258	0.178835
P05895_15642A_mp_PE.st.mdup.nogene.cns	chr1	202709104	206984069	171	0.401551
P05895_15642A_mp_PE.st.mdup.nogene.cns	chr1	206984069	207409066	17	0.579974
P05895_15642A_mp_PE.st.mdup.nogene.cns	chr1	207409066	211959029	182	0.399734
P05895_15642A_mp_PE.st.mdup.nogene.cns	chr1	211959029	216158995	168	0.50201
P05895_15642A_mp_PE.st.mdup.nogene.cns	chr1	216158995	218408976	90	0.407392
P05895_15642A_mp_PE.st.mdup.nogene.cns	chr1	218408976	227708462	370	0.502516
P05895_15642A_mp_PE.st.mdup.nogene.cns	chr1	227708462	228083418	15	0.345191
P05895_15642A_mp_PE.st.mdup.nogene.cns	chr1	228083418	234479916	252	0.479147
P05895_15642A_mp_PE.st.mdup.nogene.cns	chr1	234479916	235129534	26	0.68308
P05895_15642A_mp_PE.st.mdup.nogene.cns	chr1	235129534	236553698	57	0.524244
P05895_15642A_mp_PE.st.mdup.nogene.cns	chr1	236553698	240026659	139	0.412182
P05895_15642A_mp_PE.st.mdup.nogene.cns	chr1	240026659	241700676	67	-0.355683
P05895_15642A_mp_PE.st.mdup.nogene.cns	chr1	241700676	243099854	56	0.386035
P05895_15642A_mp_PE.st.mdup.nogene.cns	chr1	243099854	248571642	219	0.483676
P05895_15642A_mp_PE.st.mdup.nogene.cns	chr1	248571642	248946422	15	0.272322
P05895_15642A_mp_PE.st.mdup.nogene.cns	chr2	10000	7959615	318	-0.0544943
P05895_15642A_mp_PE.st.mdup.nogene.cns	chr2	7959615	10434495	99	0.0555611
P05895_15642A_mp_PE.st.mdup.nogene.cns	chr2	10434495	13534345	124	0.00134177
P05895_15642A_mp_PE.st.mdup.nogene.cns	chr2	13534345	14534297	40	0.0971875
P05895_15642A_mp_PE.st.mdup.nogene.cns	chr2	14534297	27633663	524	0.000161012
P05895_15642A_mp_PE.st.mdup.nogene.cns	chr2	27633663	29058594	57	0.0855945
P05895_15642A_mp_PE.st.mdup.nogene.cns	chr2	29058594	39008113	398	-0.0522725
P05895_15642A_mp_PE.st.mdup.nogene.cns	chr2	39008113	69906618	1236	0.00775555
P05895_15642A_mp_PE.st.mdup.nogene.cns	chr2	69906618	70131607	9	0.258372
P05895_15642A_mp_PE.st.mdup.nogene.cns	chr2	70131607	87380773	690	-0.00177229
P05895_15642A_mp_PE.st.mdup.nogene.cns	chr2	87380773	87455769	3	0.515892
P05895_15642A_mp_PE.st.mdup.nogene.cns	chr2	87455769	90327681	102	0.00885609
P05895_15642A_mp_PE.st.mdup.nogene.cns	chr2	90327681	91605444	10	0.47996
P05895_15642A_mp_PE.st.mdup.nogene.cns	chr2	91605444	92087411	19	0.114582
P05895_15642A_mp_PE.st.mdup.nogene.cns	chr2	94140557	94570852	9	0.375742
P05895_15642A_mp_PE.st.mdup.nogene.cns	chr2	94570852	97140268	103	-0.0199267
P05895_15642A_mp_PE.st.mdup.nogene.cns	chr2	97140268	100714482	141	-0.00226796
P05895_15642A_mp_PE.st.mdup.nogene.cns	chr2	100714482	102914389	88	0.0893417
P05895_15642A_mp_PE.st.mdup.nogene.cns	chr2	102914389	107939178	201	-0.0269642
P05895_15642A_mp_PE.st.mdup.nogene.cns	chr2	107939178	114563899	264	0.0510627
P05895_15642A_mp_PE.st.mdup.nogene.cns	chr2	114563899	146787543	1289	-0.0217159
P05895_15642A_mp_PE.st.mdup.nogene.cns	chr2	146787543	209659897	2515	0.0299344
P05895_15642A_mp_PE.st.mdup.nogene.cns	chr2	209659897	218009546	334	-0.0226314
P05895_15642A_mp_PE.st.mdup.nogene.cns	chr2	218009546	218809512	32	0.102554
P05895_15642A_mp_PE.st.mdup.nogene.cns	chr2	218809512	222534355	149	-0.0410184
P05895_15642A_mp_PE.st.mdup.nogene.cns	chr2	222534355	231883962	374	0.0322246
P05895_15642A_mp_PE.st.mdup.nogene.cns	chr2	231883962	237458727	223	-0.0369911
P05895_15642A_mp_PE.st.mdup.nogene.cns	chr2	237458727	238458685	40	0.0734329
P05895_15642A_mp_PE.st.mdup.nogene.cns	chr2	238458685	242183529	149	-0.037487
P05895_15642A_mp_PE.st.mdup.nogene.cns	chr3	10000	4710645	188	-0.0410287
P05895_15642A_mp_PE.st.mdup.nogene.cns	chr3	4710645	5060693	14	0.260197
P05895_15642A_mp_PE.st.mdup.nogene.cns	chr3	5060693	53467341	1936	0.0169748
P05895_15642A_mp_PE.st.mdup.nogene.cns	chr3	53467341	56917815	138	-0.0511391
P05895_15642A_mp_PE.st.mdup.nogene.cns	chr3	56917815	59143121	89	0.0481357
P05895_15642A_mp_PE.st.mdup.nogene.cns	chr3	59143121	68944467	392	-0.0228736
P05895_15642A_mp_PE.st.mdup.nogene.cns	chr3	68944467	82471324	540	0.0305058
P05895_15642A_mp_PE.st.mdup.nogene.cns	chr3	82471324	88472148	240	-0.0207692
P05895_15642A_mp_PE.st.mdup.nogene.cns	chr3	88472148	90372409	76	0.0451154
P05895_15642A_mp_PE.st.mdup.nogene.cns	chr3	90372409	90722458	13	0.322987
P05895_15642A_mp_PE.st.mdup.nogene.cns	chr3	91247722	91553319	13	0.0411091
P05895_15642A_mp_PE.st.mdup.nogene.cns	chr3	93705574	128632239	1397	-0.00259615
P05895_15642A_mp_PE.st.mdup.nogene.cns	chr3	128632239	139657765	441	0.0301013
P05895_15642A_mp_PE.st.mdup.nogene.cns	chr3	139657765	140857822	48	-0.0704212
P05895_15642A_mp_PE.st.mdup.nogene.cns	chr3	140857822	171934304	1243	0.0341929
P05895_15642A_mp_PE.st.mdup.nogene.cns	chr3	171934304	172284321	14	0.270646
P05895_15642A_mp_PE.st.mdup.nogene.cns	chr3	172284321	186209985	557	0.0300365
P05895_15642A_mp_PE.st.mdup.nogene.cns	chr3	186209985	187735058	61	-0.0691945
P05895_15642A_mp_PE.st.mdup.nogene.cns	chr3	187735058	190935210	128	0.0791167
P05895_15642A_mp_PE.st.mdup.nogene.cns	chr3	190935210	194735392	152	-0.0102705
P05895_15642A_mp_PE.st.mdup.nogene.cns	chr3	194735392	195310419	23	-0.313563
P05895_15642A_mp_PE.st.mdup.nogene.cns	chr3	195310419	198235559	117	0.0451387
P05895_15642A_mp_PE.st.mdup.nogene.cns	chr4	10000	26045224	1036	-0.0141899
P05895_15642A_mp_PE.st.mdup.nogene.cns	chr4	26045224	27095055	42	0.125742
P05895_15642A_mp_PE.st.mdup.nogene.cns	chr4	27095055	37613410	420	-0.0428769
P05895_15642A_mp_PE.st.mdup.nogene.cns	chr4	37613410	41312941	148	0.0809467
P05895_15642A_mp_PE.st.mdup.nogene.cns	chr4	41312941	49211939	313	-0.029214
P05895_15642A_mp_PE.st.mdup.nogene.cns	chr4	49211939	49609192	8	0.365658
P05895_15642A_mp_PE.st.mdup.nogene.cns	chr4	51793951	73646576	872	0.0125594
P05895_15642A_mp_PE.st.mdup.nogene.cns	chr4	73646576	74171583	21	0.274861
P05895_15642A_mp_PE.st.mdup.nogene.cns	chr4	74171583	104346983	1207	0.0240746
P05895_15642A_mp_PE.st.mdup.nogene.cns	chr4	104346983	108247035	156	-0.271127
P05895_15642A_mp_PE.st.mdup.nogene.cns	chr4	108247035	174672916	2657	0.0184227
P05895_15642A_mp_PE.st.mdup.nogene.cns	chr4	174672916	184198042	381	-0.03221
P05895_15642A_mp_PE.st.mdup.nogene.cns	chr4	184198042	186073067	75	0.0425288
P05895_15642A_mp_PE.st.mdup.nogene.cns	chr4	186073067	189773116	147	-0.299254
P05895_15642A_mp_PE.st.mdup.nogene.cns	chr4	189773116	190098120	13	0.108374
P05895_15642A_mp_PE.st.mdup.nogene.cns	chr5	34993	659834	25	-0.122484
P05895_15642A_mp_PE.st.mdup.nogene.cns	chr5	659834	1109720	18	0.0844495
P05895_15642A_mp_PE.st.mdup.nogene.cns	chr5	1109720	1884523	31	-0.0558497
P05895_15642A_mp_PE.st.mdup.nogene.cns	chr5	1884523	4358894	99	-0.146629
P05895_15642A_mp_PE.st.mdup.nogene.cns	chr5	4358894	8607815	170	-0.0623401
P05895_15642A_mp_PE.st.mdup.nogene.cns	chr5	8607815	10807256	88	0.0211407
P05895_15642A_mp_PE.st.mdup.nogene.cns	chr5	10807256	13781500	119	-0.0605429
P05895_15642A_mp_PE.st.mdup.nogene.cns	chr5	13781500	17830594	158	0.0211129
P05895_15642A_mp_PE.st.mdup.nogene.cns	chr5	17830594	31408112	543	-0.0565404
P05895_15642A_mp_PE.st.mdup.nogene.cns	chr5	31408112	47309084	604	0.0136561
P05895_15642A_mp_PE.st.mdup.nogene.cns	chr5	49591469	181478259	5255	0.0138006
P05895_15642A_mp_PE.st.mdup.nogene.cns	chr6	60000	6659309	264	0.00304968
P05895_15642A_mp_PE.st.mdup.nogene.cns	chr6	6659309	7709199	42	0.131479
P05895_15642A_mp_PE.st.mdup.nogene.cns	chr6	7709199	11108843	136	0.017172
P05895_15642A_mp_PE.st.mdup.nogene.cns	chr6	11108843	12608686	60	0.117816
P05895_15642A_mp_PE.st.mdup.nogene.cns	chr6	12608686	53004458	1615	0.0125165
P05895_15642A_mp_PE.st.mdup.nogene.cns	chr6	53004458	57179021	167	-0.294882
P05895_15642A_mp_PE.st.mdup.nogene.cns	chr6	57179021	58453888	51	0.0293557
P05895_15642A_mp_PE.st.mdup.nogene.cns	chr6	60254980	63338519	123	-0.0454076
P05895_15642A_mp_PE.st.mdup.nogene.cns	chr6	63338519	68039598	188	0.0415724
P05895_15642A_mp_PE.st.mdup.nogene.cns	chr6	68039598	70590183	102	-0.0339199
P05895_15642A_mp_PE.st.mdup.nogene.cns	chr6	70590183	122519125	2075	-0.284109
P05895_15642A_mp_PE.st.mdup.nogene.cns	chr6	122519125	160691811	1526	0.0212862
P05895_15642A_mp_PE.st.mdup.nogene.cns	chr6	160691811	170745979	400	-0.0272895
P05895_15642A_mp_PE.st.mdup.nogene.cns	chr7	10000	12687105	507	0.0176459
P05895_15642A_mp_PE.st.mdup.nogene.cns	chr7	12687105	20613422	317	0.0666023
P05895_15642A_mp_PE.st.mdup.nogene.cns	chr7	20613422	57169495	1460	0.00565566
P05895_15642A_mp_PE.st.mdup.nogene.cns	chr7	57169495	57469545	12	-0.209087
P05895_15642A_mp_PE.st.mdup.nogene.cns	chr7	57469545	58119653	26	0.041728
P05895_15642A_mp_PE.st.mdup.nogene.cns	chr7	60878234	72481044	450	-0.0149617
P05895_15642A_mp_PE.st.mdup.nogene.cns	chr7	72481044	77780654	212	0.0830777
P05895_15642A_mp_PE.st.mdup.nogene.cns	chr7	77780654	152906791	3002	0.0289534
P05895_15642A_mp_PE.st.mdup.nogene.cns	chr7	152906791	159335973	257	-0.027101
P05895_15642A_mp_PE.st.mdup.nogene.cns	chr8	60000	7166702	284	-0.0892108
P05895_15642A_mp_PE.st.mdup.nogene.cns	chr8	7166702	7341867	7	-0.334229
P05895_15642A_mp_PE.st.mdup.nogene.cns	chr8	7341867	43983744	1457	-0.00905778
P05895_15642A_mp_PE.st.mdup.nogene.cns	chr8	45927265	47302678	55	-0.0462795
P05895_15642A_mp_PE.st.mdup.nogene.cns	chr8	47302678	47702799	16	0.22271
P05895_15642A_mp_PE.st.mdup.nogene.cns	chr8	47702799	125107197	3087	0.0027387
P05895_15642A_mp_PE.st.mdup.nogene.cns	chr8	125107197	125707090	24	0.188878
P05895_15642A_mp_PE.st.mdup.nogene.cns	chr8	125707090	134105592	336	0.0183721
P05895_15642A_mp_PE.st.mdup.nogene.cns	chr8	134105592	140179509	243	-0.0687148
P05895_15642A_mp_PE.st.mdup.nogene.cns	chr8	140179509	141429286	50	0.0764448
P05895_15642A_mp_PE.st.mdup.nogene.cns	chr8	141429286	143128983	68	-0.117859
P05895_15642A_mp_PE.st.mdup.nogene.cns	chr8	143128983	145078636	78	0.0335761
P05895_15642A_mp_PE.st.mdup.nogene.cns	chr9	10000	7237034	289	0.21153
P05895_15642A_mp_PE.st.mdup.nogene.cns	chr9	7237034	12888626	226	0.145705
P05895_15642A_mp_PE.st.mdup.nogene.cns	chr9	12888626	23191527	412	0.218951
P05895_15642A_mp_PE.st.mdup.nogene.cns	chr9	23191527	23941738	30	0.107946
P05895_15642A_mp_PE.st.mdup.nogene.cns	chr9	23941738	27942864	160	0.237354
P05895_15642A_mp_PE.st.mdup.nogene.cns	chr9	27942864	31768942	153	0.138531
P05895_15642A_mp_PE.st.mdup.nogene.cns	chr9	31768942	39146019	295	0.21363
P05895_15642A_mp_PE.st.mdup.nogene.cns	chr9	39146019	43338412	162	0.129388
P05895_15642A_mp_PE.st.mdup.nogene.cns	chr9	60518558	65918796	171	0.0370235
P05895_15642A_mp_PE.st.mdup.nogene.cns	chr9	65918796	67444058	53	0.223503
P05895_15642A_mp_PE.st.mdup.nogene.cns	chr9	67444058	67719923	11	-0.0901877
P05895_15642A_mp_PE.st.mdup.nogene.cns	chr9	67719923	71495045	139	0.213475
P05895_15642A_mp_PE.st.mdup.nogene.cns	chr9	71495045	73344760	74	0.287186
P05895_15642A_mp_PE.st.mdup.nogene.cns	chr9	73344760	76469277	125	0.15955
P05895_15642A_mp_PE.st.mdup.nogene.cns	chr9	76469277	78144018	67	0.295966
P05895_15642A_mp_PE.st.mdup.nogene.cns	chr9	78144018	99040789	836	0.206828
P05895_15642A_mp_PE.st.mdup.nogene.cns	chr9	99040789	111038935	480	-0.0281174
P05895_15642A_mp_PE.st.mdup.nogene.cns	chr9	111038935	113713521	107	0.248817
P05895_15642A_mp_PE.st.mdup.nogene.cns	chr9	113713521	120362494	266	0.167787
P05895_15642A_mp_PE.st.mdup.nogene.cns	chr9	120362494	125961629	224	0.226556
P05895_15642A_mp_PE.st.mdup.nogene.cns	chr9	125961629	126786501	33	0.0582533
P05895_15642A_mp_PE.st.mdup.nogene.cns	chr9	126786501	128036308	50	0.229813
P05895_15642A_mp_PE.st.mdup.nogene.cns	chr9	128036308	129811034	71	0.308212
P05895_15642A_mp_PE.st.mdup.nogene.cns	chr9	129811034	138334717	341	0.189029
P05895_15642A_mp_PE.st.mdup.nogene.cns	chr10	10000	2734639	109	-0.0839866
P05895_15642A_mp_PE.st.mdup.nogene.cns	chr10	2734639	39636682	1473	0.0121054
P05895_15642A_mp_PE.st.mdup.nogene.cns	chr10	41693521	128315772	3451	-7.31908e-05
P05895_15642A_mp_PE.st.mdup.nogene.cns	chr10	128315772	131840571	141	-0.127977
P05895_15642A_mp_PE.st.mdup.nogene.cns	chr10	131840571	133787422	74	-0.0118074
P05895_15642A_mp_PE.st.mdup.nogene.cns	chr11	60000	9137029	360	-0.00747627
P05895_15642A_mp_PE.st.mdup.nogene.cns	chr11	9137029	10912426	71	0.094501
P05895_15642A_mp_PE.st.mdup.nogene.cns	chr11	10912426	17413879	260	0.014228
P05895_15642A_mp_PE.st.mdup.nogene.cns	chr11	17413879	32467244	602	-0.0256634
P05895_15642A_mp_PE.st.mdup.nogene.cns	chr11	32467244	36693189	169	0.0452352
P05895_15642A_mp_PE.st.mdup.nogene.cns	chr11	36693189	45945257	370	-0.0407901
P05895_15642A_mp_PE.st.mdup.nogene.cns	chr11	45945257	50821348	195	0.0363528
P05895_15642A_mp_PE.st.mdup.nogene.cns	chr11	54525074	55675467	46	-0.0408363
P05895_15642A_mp_PE.st.mdup.nogene.cns	chr11	55675467	68404823	509	0.0357064
P05895_15642A_mp_PE.st.mdup.nogene.cns	chr11	68404823	72405497	156	-0.0237306
P05895_15642A_mp_PE.st.mdup.nogene.cns	chr11	72405497	76154944	150	0.0412361
P05895_15642A_mp_PE.st.mdup.nogene.cns	chr11	76154944	76329918	7	-0.191818
P05895_15642A_mp_PE.st.mdup.nogene.cns	chr11	76329918	78454605	85	0.0620969
P05895_15642A_mp_PE.st.mdup.nogene.cns	chr11	78454605	83978791	221	-0.0311258
P05895_15642A_mp_PE.st.mdup.nogene.cns	chr11	83978791	87328297	134	0.0516305
P05895_15642A_mp_PE.st.mdup.nogene.cns	chr11	87328297	87578260	10	-0.351601
P05895_15642A_mp_PE.st.mdup.nogene.cns	chr11	87578260	89877845	91	0.0411672
P05895_15642A_mp_PE.st.mdup.nogene.cns	chr11	89877845	90102839	9	-0.261937
P05895_15642A_mp_PE.st.mdup.nogene.cns	chr11	90102839	92427776	93	-0.0277719
P05895_15642A_mp_PE.st.mdup.nogene.cns	chr11	92427776	92652770	9	-0.360305
P05895_15642A_mp_PE.st.mdup.nogene.cns	chr11	92652770	105702416	522	0.0336434
P05895_15642A_mp_PE.st.mdup.nogene.cns	chr11	105702416	128951787	930	-0.0163663
P05895_15642A_mp_PE.st.mdup.nogene.cns	chr11	128951787	131001732	82	0.0394726
P05895_15642A_mp_PE.st.mdup.nogene.cns	chr11	131001732	135076622	163	-0.115347
P05895_15642A_mp_PE.st.mdup.nogene.cns	chr12	10000	34835195	1386	0.0394122
P05895_15642A_mp_PE.st.mdup.nogene.cns	chr12	37235252	45660695	337	0.0213759
P05895_15642A_mp_PE.st.mdup.nogene.cns	chr12	45660695	51811019	246	-0.263576
P05895_15642A_mp_PE.st.mdup.nogene.cns	chr12	51811019	52036031	9	-0.628959
P05895_15642A_mp_PE.st.mdup.nogene.cns	chr12	52036031	53361101	53	-0.284907
P05895_15642A_mp_PE.st.mdup.nogene.cns	chr12	53361101	53911130	22	0.0584571
P05895_15642A_mp_PE.st.mdup.nogene.cns	chr12	53911130	54236147	13	-0.129717
P05895_15642A_mp_PE.st.mdup.nogene.cns	chr12	54236147	66286781	481	0.0586254
P05895_15642A_mp_PE.st.mdup.nogene.cns	chr12	66286781	68261885	79	-0.0365511
P05895_15642A_mp_PE.st.mdup.nogene.cns	chr12	68261885	88387945	805	0.0486834
P05895_15642A_mp_PE.st.mdup.nogene.cns	chr12	88387945	89888024	60	0.158415
P05895_15642A_mp_PE.st.mdup.nogene.cns	chr12	89888024	113514268	945	0.0335488
P05895_15642A_mp_PE.st.mdup.nogene.cns	chr12	113514268	114689330	47	-0.0710041
P05895_15642A_mp_PE.st.mdup.nogene.cns	chr12	114689330	125114879	417	0.0530021
P05895_15642A_mp_PE.st.mdup.nogene.cns	chr12	125114879	133265309	326	-0.0445228
P05895_15642A_mp_PE.st.mdup.nogene.cns	chr13	18171248	19583017	53	-0.100164
P05895_15642A_mp_PE.st.mdup.nogene.cns	chr13	19583017	40606427	841	-0.0218035
P05895_15642A_mp_PE.st.mdup.nogene.cns	chr13	40606427	51905572	452	0.0217216
P05895_15642A_mp_PE.st.mdup.nogene.cns	chr13	51905572	57830124	237	-0.0601834
P05895_15642A_mp_PE.st.mdup.nogene.cns	chr13	57830124	71354101	541	-0.0141293
P05895_15642A_mp_PE.st.mdup.nogene.cns	chr13	71354101	77578631	249	0.0445697
P05895_15642A_mp_PE.st.mdup.nogene.cns	chr13	77578631	79328498	70	-0.026964
P05895_15642A_mp_PE.st.mdup.nogene.cns	chr13	79328498	80378419	42	0.0734126
P05895_15642A_mp_PE.st.mdup.nogene.cns	chr13	80378419	86077988	228	-0.0182249
P05895_15642A_mp_PE.st.mdup.nogene.cns	chr13	86077988	91928174	232	-0.054471
P05895_15642A_mp_PE.st.mdup.nogene.cns	chr13	91928174	111328842	776	0.000687011
P05895_15642A_mp_PE.st.mdup.nogene.cns	chr13	111328842	112269507	34	-0.188343
P05895_15642A_mp_PE.st.mdup.nogene.cns	chr13	112269507	114354328	81	-0.0187358
P05895_15642A_mp_PE.st.mdup.nogene.cns	chr14	16022637	16404348	5	0.119273
P05895_15642A_mp_PE.st.mdup.nogene.cns	chr14	18223523	18590363	15	-0.00547992
P05895_15642A_mp_PE.st.mdup.nogene.cns	chr14	18590363	20136694	52	0.21345
P05895_15642A_mp_PE.st.mdup.nogene.cns	chr14	20136694	33886223	550	0.0143355
P05895_15642A_mp_PE.st.mdup.nogene.cns	chr14	33886223	35411170	61	0.08911
P05895_15642A_mp_PE.st.mdup.nogene.cns	chr14	35411170	67785059	1295	-0.00266907
P05895_15642A_mp_PE.st.mdup.nogene.cns	chr14	67785059	69110014	53	0.120176
P05895_15642A_mp_PE.st.mdup.nogene.cns	chr14	69110014	71109945	80	0.0197707
P05895_15642A_mp_PE.st.mdup.nogene.cns	chr14	71109945	71684925	23	0.16475
P05895_15642A_mp_PE.st.mdup.nogene.cns	chr14	71684925	81584586	396	0.00345329
P05895_15642A_mp_PE.st.mdup.nogene.cns	chr14	81584586	84859473	131	-0.0545894
P05895_15642A_mp_PE.st.mdup.nogene.cns	chr14	84859473	94434145	383	0.00489348
P05895_15642A_mp_PE.st.mdup.nogene.cns	chr14	94434145	99858959	217	-0.0745588
P05895_15642A_mp_PE.st.mdup.nogene.cns	chr14	99858959	106883718	279	-0.0133295
P05895_15642A_mp_PE.st.mdup.nogene.cns	chr15	17000000	17055715	2	0.486302
P05895_15642A_mp_PE.st.mdup.nogene.cns	chr15	19775254	20754153	33	0.121096
P05895_15642A_mp_PE.st.mdup.nogene.cns	chr15	20754153	21293176	20	-0.0816755
P05895_15642A_mp_PE.st.mdup.nogene.cns	chr15	21293176	22207244	28	-0.440773
P05895_15642A_mp_PE.st.mdup.nogene.cns	chr15	22207244	23202055	38	0.00528882
P05895_15642A_mp_PE.st.mdup.nogene.cns	chr15	23202055	29351195	244	-0.10971
P05895_15642A_mp_PE.st.mdup.nogene.cns	chr15	29351195	34375635	201	0.000280952
P05895_15642A_mp_PE.st.mdup.nogene.cns	chr15	34375635	34575612	8	-0.433992
P05895_15642A_mp_PE.st.mdup.nogene.cns	chr15	34575612	59697808	1005	0.0160832
P05895_15642A_mp_PE.st.mdup.nogene.cns	chr15	59697808	61622593	77	-0.0702121
P05895_15642A_mp_PE.st.mdup.nogene.cns	chr15	61622593	83120194	860	0.00959641
P05895_15642A_mp_PE.st.mdup.nogene.cns	chr15	83120194	84145079	41	-0.0909729
P05895_15642A_mp_PE.st.mdup.nogene.cns	chr15	84145079	84395113	8	-0.3474
P05895_15642A_mp_PE.st.mdup.nogene.cns	chr15	84395113	84520192	5	-0.155465
P05895_15642A_mp_PE.st.mdup.nogene.cns	chr15	84520192	88972996	178	-0.0202028
P05895_15642A_mp_PE.st.mdup.nogene.cns	chr15	88972996	89798516	33	0.0455112
P05895_15642A_mp_PE.st.mdup.nogene.cns	chr15	89798516	91024288	49	0.122023
P05895_15642A_mp_PE.st.mdup.nogene.cns	chr15	91024288	92575265	62	-0.0132441
P05895_15642A_mp_PE.st.mdup.nogene.cns	chr15	92575265	92975517	16	0.108267
P05895_15642A_mp_PE.st.mdup.nogene.cns	chr15	92975517	97228195	170	-0.0356756
P05895_15642A_mp_PE.st.mdup.nogene.cns	chr15	97228195	97778542	22	0.190093
P05895_15642A_mp_PE.st.mdup.nogene.cns	chr15	97778542	101981189	168	0.00502513
P05895_15642A_mp_PE.st.mdup.nogene.cns	chr16	10000	5185417	207	0.0454554
P05895_15642A_mp_PE.st.mdup.nogene.cns	chr16	5185417	8560689	135	-0.0849608
P05895_15642A_mp_PE.st.mdup.nogene.cns	chr16	8560689	32139368	941	0.00752172
P05895_15642A_mp_PE.st.mdup.nogene.cns	chr16	32139368	34015326	58	-0.248287
P05895_15642A_mp_PE.st.mdup.nogene.cns	chr16	34015326	38280682	86	-0.012576
P05895_15642A_mp_PE.st.mdup.nogene.cns	chr16	46405680	48780554	95	0.0606428
P05895_15642A_mp_PE.st.mdup.nogene.cns	chr16	48780554	49880495	44	-0.126225
P05895_15642A_mp_PE.st.mdup.nogene.cns	chr16	49880495	50830444	38	-0.0028129
P05895_15642A_mp_PE.st.mdup.nogene.cns	chr16	50830444	51980383	46	-0.10451
P05895_15642A_mp_PE.st.mdup.nogene.cns	chr16	51980383	53155320	47	0.00118919
P05895_15642A_mp_PE.st.mdup.nogene.cns	chr16	53155320	53430306	11	0.150819
P05895_15642A_mp_PE.st.mdup.nogene.cns	chr16	53430306	55630189	88	-0.0269634
P05895_15642A_mp_PE.st.mdup.nogene.cns	chr16	55630189	56330151	28	-0.130039
P05895_15642A_mp_PE.st.mdup.nogene.cns	chr16	56330151	60704918	175	0.0102896
P05895_15642A_mp_PE.st.mdup.nogene.cns	chr16	60704918	65054686	174	-0.0484129
P05895_15642A_mp_PE.st.mdup.nogene.cns	chr16	65054686	76829059	471	0.0352231
P05895_15642A_mp_PE.st.mdup.nogene.cns	chr16	76829059	78478971	66	-0.0673167
P05895_15642A_mp_PE.st.mdup.nogene.cns	chr16	78478971	78703959	9	-0.343042
P05895_15642A_mp_PE.st.mdup.nogene.cns	chr16	78703959	80878843	87	-0.0722038
P05895_15642A_mp_PE.st.mdup.nogene.cns	chr16	80878843	90228345	374	0.026306
P05895_15642A_mp_PE.st.mdup.nogene.cns	chr17	60000	5090469	200	0.0760569
P05895_15642A_mp_PE.st.mdup.nogene.cns	chr17	5090469	22763679	703	-0.0120927
P05895_15642A_mp_PE.st.mdup.nogene.cns	chr17	26640783	32986704	250	0.0290503
P05895_15642A_mp_PE.st.mdup.nogene.cns	chr17	32986704	34936937	78	-0.0860553
P05895_15642A_mp_PE.st.mdup.nogene.cns	chr17	34936937	46338303	455	0.0113974
P05895_15642A_mp_PE.st.mdup.nogene.cns	chr17	46338303	46713347	15	0.310614
P05895_15642A_mp_PE.st.mdup.nogene.cns	chr17	46713347	51488919	191	0.00989937
P05895_15642A_mp_PE.st.mdup.nogene.cns	chr17	51488919	58664778	287	-0.0465898
P05895_15642A_mp_PE.st.mdup.nogene.cns	chr17	58664778	65840638	287	0.0520435
P05895_15642A_mp_PE.st.mdup.nogene.cns	chr17	65840638	68240925	96	-0.0353334
P05895_15642A_mp_PE.st.mdup.nogene.cns	chr17	68240925	79167233	437	0.0557059
P05895_15642A_mp_PE.st.mdup.nogene.cns	chr17	79167233	79617287	18	-0.109455
P05895_15642A_mp_PE.st.mdup.nogene.cns	chr17	79617287	83247441	143	0.0692662
P05895_15642A_mp_PE.st.mdup.nogene.cns	chr18	10000	3785220	149	0.0277653
P05895_15642A_mp_PE.st.mdup.nogene.cns	chr18	3785220	9060528	211	-0.0605856
P05895_15642A_mp_PE.st.mdup.nogene.cns	chr18	9060528	9885576	33	0.137691
P05895_15642A_mp_PE.st.mdup.nogene.cns	chr18	9885576	15797755	222	-0.0231783
P05895_15642A_mp_PE.st.mdup.nogene.cns	chr18	20561539	24487400	146	0.00673941
P05895_15642A_mp_PE.st.mdup.nogene.cns	chr18	24487400	30914548	257	-0.0645339
P05895_15642A_mp_PE.st.mdup.nogene.cns	chr18	30914548	36066269	206	0.0263924
P05895_15642A_mp_PE.st.mdup.nogene.cns	chr18	36066269	45694485	385	-0.0584874
P05895_15642A_mp_PE.st.mdup.nogene.cns	chr18	45694485	51069104	213	-0.00204063
P05895_15642A_mp_PE.st.mdup.nogene.cns	chr18	51069104	52893741	73	-0.0973909
P05895_15642A_mp_PE.st.mdup.nogene.cns	chr18	52893741	71440043	742	-0.0172695
P05895_15642A_mp_PE.st.mdup.nogene.cns	chr18	71440043	80263285	353	-0.0719134
P05895_15642A_mp_PE.st.mdup.nogene.cns	chr19	60000	14853315	590	0.0520124
P05895_15642A_mp_PE.st.mdup.nogene.cns	chr19	14853315	16077762	49	-0.0474209
P05895_15642A_mp_PE.st.mdup.nogene.cns	chr19	16077762	19676136	144	0.0688991
P05895_15642A_mp_PE.st.mdup.nogene.cns	chr19	19676136	23424442	150	-0.044776
P05895_15642A_mp_PE.st.mdup.nogene.cns	chr19	23424442	24908589	42	0.0646699
P05895_15642A_mp_PE.st.mdup.nogene.cns	chr19	27240874	27665762	15	0.087179
P05895_15642A_mp_PE.st.mdup.nogene.cns	chr19	27665762	32414511	190	-0.121032
P05895_15642A_mp_PE.st.mdup.nogene.cns	chr19	32414511	37513169	201	-0.00847961
P05895_15642A_mp_PE.st.mdup.nogene.cns	chr19	37513169	37838084	13	-0.511367
P05895_15642A_mp_PE.st.mdup.nogene.cns	chr19	37838084	50184833	493	0.0387937
P05895_15642A_mp_PE.st.mdup.nogene.cns	chr19	50184833	54733635	182	-0.0280061
P05895_15642A_mp_PE.st.mdup.nogene.cns	chr19	54733635	54858603	5	0.403695
P05895_15642A_mp_PE.st.mdup.nogene.cns	chr19	54858603	56383201	61	0.0199156
P05895_15642A_mp_PE.st.mdup.nogene.cns	chr19	56383201	57632872	50	-0.108121
P05895_15642A_mp_PE.st.mdup.nogene.cns	chr19	57632872	57882806	10	0.0729884
P05895_15642A_mp_PE.st.mdup.nogene.cns	chr19	57882806	58132741	10	-0.150733
P05895_15642A_mp_PE.st.mdup.nogene.cns	chr19	58132741	58607616	19	0.044777
P05895_15642A_mp_PE.st.mdup.nogene.cns	chr20	60000	26608045	1054	0.00031244
P05895_15642A_mp_PE.st.mdup.nogene.cns	chr20	28494639	31182037	75	0.178394
P05895_15642A_mp_PE.st.mdup.nogene.cns	chr20	31207039	41732715	420	-0.00451255
P05895_15642A_mp_PE.st.mdup.nogene.cns	chr20	41732715	43307816	63	-0.0896606
P05895_15642A_mp_PE.st.mdup.nogene.cns	chr20	43307816	49683225	255	-0.00238713
P05895_15642A_mp_PE.st.mdup.nogene.cns	chr20	49683225	50708291	41	0.150442
P05895_15642A_mp_PE.st.mdup.nogene.cns	chr20	50708291	53383463	107	-0.0308543
P05895_15642A_mp_PE.st.mdup.nogene.cns	chr20	53383463	56608670	129	0.0662422
P05895_15642A_mp_PE.st.mdup.nogene.cns	chr20	56608670	57508728	36	-0.035126
P05895_15642A_mp_PE.st.mdup.nogene.cns	chr20	57508728	61834006	173	-0.0929224
P05895_15642A_mp_PE.st.mdup.nogene.cns	chr20	61834006	64334167	100	0.0169547
P05895_15642A_mp_PE.st.mdup.nogene.cns	chr21	5010000	8364767	84	-0.321761
P05895_15642A_mp_PE.st.mdup.nogene.cns	chr21	8522360	10790048	49	0.0714398
P05895_15642A_mp_PE.st.mdup.nogene.cns	chr21	12965808	14090683	43	-0.102828
P05895_15642A_mp_PE.st.mdup.nogene.cns	chr21	14090683	17990252	156	0.0178668
P05895_15642A_mp_PE.st.mdup.nogene.cns	chr21	17990252	27014253	361	-0.0743863
P05895_15642A_mp_PE.st.mdup.nogene.cns	chr21	27014253	29064027	82	-0.00986603
P05895_15642A_mp_PE.st.mdup.nogene.cns	chr21	29064027	29488980	17	0.140153
P05895_15642A_mp_PE.st.mdup.nogene.cns	chr21	29488980	33188570	148	-0.0548639
P05895_15642A_mp_PE.st.mdup.nogene.cns	chr21	33188570	34488427	51	0.0287427
P05895_15642A_mp_PE.st.mdup.nogene.cns	chr21	34488427	36513203	81	0.0559262
P05895_15642A_mp_PE.st.mdup.nogene.cns	chr21	36513203	38188017	67	-0.0578418
P05895_15642A_mp_PE.st.mdup.nogene.cns	chr21	38188017	39312893	45	0.130918
P05895_15642A_mp_PE.st.mdup.nogene.cns	chr21	39312893	46699983	293	-0.0317848
P05895_15642A_mp_PE.st.mdup.nogene.cns	chr22	10510000	12904788	56	0.0259131
P05895_15642A_mp_PE.st.mdup.nogene.cns	chr22	15154318	15529436	15	-0.122789
P05895_15642A_mp_PE.st.mdup.nogene.cns	chr22	15529436	15879546	14	0.333497
P05895_15642A_mp_PE.st.mdup.nogene.cns	chr22	15879546	18163689	88	-0.0072781
P05895_15642A_mp_PE.st.mdup.nogene.cns	chr22	18163689	18759562	14	0.303809
P05895_15642A_mp_PE.st.mdup.nogene.cns	chr22	18759562	22009451	127	0.0131752
P05895_15642A_mp_PE.st.mdup.nogene.cns	chr22	22009451	23134412	45	-0.101847
P05895_15642A_mp_PE.st.mdup.nogene.cns	chr22	23134412	25759323	105	0.0179038
P05895_15642A_mp_PE.st.mdup.nogene.cns	chr22	25759323	27809253	82	-0.0991254
P05895_15642A_mp_PE.st.mdup.nogene.cns	chr22	27809253	31909113	164	0.0439793
P05895_15642A_mp_PE.st.mdup.nogene.cns	chr22	31909113	35159002	130	-0.0770601
P05895_15642A_mp_PE.st.mdup.nogene.cns	chr22	35159002	43333723	327	0.0310063
P05895_15642A_mp_PE.st.mdup.nogene.cns	chr22	43333723	45058664	69	-0.0979901
P05895_15642A_mp_PE.st.mdup.nogene.cns	chr22	45058664	47208590	86	0.0252844
P05895_15642A_mp_PE.st.mdup.nogene.cns	chr22	47208590	49858500	106	-0.151842
P05895_15642A_mp_PE.st.mdup.nogene.cns	chr22	49858500	50808468	38	0.0547848
P05895_15642A_mp_PE.st.mdup.nogene.cns	chrX	222346	2782831	95	-0.552404
P05895_15642A_mp_PE.st.mdup.nogene.cns	chrX	2782831	58555579	2215	-0.971153
P05895_15642A_mp_PE.st.mdup.nogene.cns	chrX	62462542	78660558	648	-0.942341
P05895_15642A_mp_PE.st.mdup.nogene.cns	chrX	78660558	114081222	1417	-0.999918
P05895_15642A_mp_PE.st.mdup.nogene.cns	chrX	114081222	124528802	407	-0.948588
P05895_15642A_mp_PE.st.mdup.nogene.cns	chrX	124528802	153929933	1174	-1.01355
P05895_15642A_mp_PE.st.mdup.nogene.cns	chrX	153929933	156005883	83	-0.840666
P05895_15642A_mp_PE.st.mdup.nogene.cns	chrY	2781479	26623286	902	-0.057584
P05897_15646A_mp_PE.st.mdup.nogene.cns	chr1	10000	4998075	189	-0.0974523
P05897_15646A_mp_PE.st.mdup.nogene.cns	chr1	4998075	12854304	314	-0.0178012
P05897_15646A_mp_PE.st.mdup.nogene.cns	chr1	12854304	14552254	66	-0.105698
P05897_15646A_mp_PE.st.mdup.nogene.cns	chr1	14552254	64675207	2001	-0.0129932
P05897_15646A_mp_PE.st.mdup.nogene.cns	chr1	64675207	125159410	2294	0.0053778
P05897_15646A_mp_PE.st.mdup.nogene.cns	chr1	143284586	248946422	4222	0.006701
P05897_15646A_mp_PE.st.mdup.nogene.cns	chr2	10000	89556564	3574	0.00340379
P05897_15646A_mp_PE.st.mdup.nogene.cns	chr2	89556564	90252852	23	0.0710118
P05897_15646A_mp_PE.st.mdup.nogene.cns	chr2	90252852	92087411	31	0.190969
P05897_15646A_mp_PE.st.mdup.nogene.cns	chr2	94140557	94570852	9	0.349041
P05897_15646A_mp_PE.st.mdup.nogene.cns	chr2	94570852	242183529	5903	0.00481451
P05897_15646A_mp_PE.st.mdup.nogene.cns	chr3	10000	3110425	124	-0.0573171
P05897_15646A_mp_PE.st.mdup.nogene.cns	chr3	3110425	60043244	2277	0.00213932
P05897_15646A_mp_PE.st.mdup.nogene.cns	chr3	60043244	60143258	4	-0.604472
P05897_15646A_mp_PE.st.mdup.nogene.cns	chr3	60143258	75370349	609	-0.0283987
P05897_15646A_mp_PE.st.mdup.nogene.cns	chr3	75370349	75595380	9	-0.457966
P05897_15646A_mp_PE.st.mdup.nogene.cns	chr3	75595380	90472423	595	0.00370014
P05897_15646A_mp_PE.st.mdup.nogene.cns	chr3	90472423	90722458	10	0.443754
P05897_15646A_mp_PE.st.mdup.nogene.cns	chr3	91247722	91553319	13	0.0524913
P05897_15646A_mp_PE.st.mdup.nogene.cns	chr3	93705574	148133169	2177	0.00601609
P05897_15646A_mp_PE.st.mdup.nogene.cns	chr3	148133169	150058261	77	0.0862301
P05897_15646A_mp_PE.st.mdup.nogene.cns	chr3	150058261	170809251	829	0.000736106
P05897_15646A_mp_PE.st.mdup.nogene.cns	chr3	170809251	173809394	120	0.062365
P05897_15646A_mp_PE.st.mdup.nogene.cns	chr3	173809394	198235559	977	0.00703481
P05897_15646A_mp_PE.st.mdup.nogene.cns	chr4	10000	49086955	1957	-0.00184052
P05897_15646A_mp_PE.st.mdup.nogene.cns	chr4	49161946	49633646	11	0.396738
P05897_15646A_mp_PE.st.mdup.nogene.cns	chr4	51793951	68121503	651	-0.0117589
P05897_15646A_mp_PE.st.mdup.nogene.cns	chr4	68121503	83796710	627	0.0296427
P05897_15646A_mp_PE.st.mdup.nogene.cns	chr4	83796710	190098120	4250	0.00250236
P05897_15646A_mp_PE.st.mdup.nogene.cns	chr5	34993	32258270	1285	-0.0171312
P05897_15646A_mp_PE.st.mdup.nogene.cns	chr5	32258270	47106894	568	0.0182728
P05897_15646A_mp_PE.st.mdup.nogene.cns	chr5	49591469	181478259	5257	-0.00364738
P05897_15646A_mp_PE.st.mdup.nogene.cns	chr6	60000	4059581	160	0.034836
P05897_15646A_mp_PE.st.mdup.nogene.cns	chr6	4059581	16708257	506	-0.0391319
P05897_15646A_mp_PE.st.mdup.nogene.cns	chr6	16708257	20007912	132	0.0376313
P05897_15646A_mp_PE.st.mdup.nogene.cns	chr6	20007912	26107273	244	-0.0151963
P05897_15646A_mp_PE.st.mdup.nogene.cns	chr6	26107273	26557226	18	0.162705
P05897_15646A_mp_PE.st.mdup.nogene.cns	chr6	26557226	37481083	437	0.0115775
P05897_15646A_mp_PE.st.mdup.nogene.cns	chr6	37481083	40805735	133	-0.0624521
P05897_15646A_mp_PE.st.mdup.nogene.cns	chr6	40805735	58453888	706	0.0223658
P05897_15646A_mp_PE.st.mdup.nogene.cns	chr6	60254980	72690665	497	-0.00796611
P05897_15646A_mp_PE.st.mdup.nogene.cns	chr6	72690665	87294016	584	0.0357274
P05897_15646A_mp_PE.st.mdup.nogene.cns	chr6	87294016	160716809	2934	0.00591282
P05897_15646A_mp_PE.st.mdup.nogene.cns	chr6	160716809	168442576	307	-0.0395008
P05897_15646A_mp_PE.st.mdup.nogene.cns	chr6	168442576	170019906	63	0.0750843
P05897_15646A_mp_PE.st.mdup.nogene.cns	chr6	170019906	170745979	29	-0.100155
P05897_15646A_mp_PE.st.mdup.nogene.cns	chr7	10000	5335884	213	-0.0669708
P05897_15646A_mp_PE.st.mdup.nogene.cns	chr7	5335884	16287704	438	0.0109562
P05897_15646A_mp_PE.st.mdup.nogene.cns	chr7	16287704	17337878	42	0.11491
P05897_15646A_mp_PE.st.mdup.nogene.cns	chr7	17337878	25114170	311	0.0260372
P05897_15646A_mp_PE.st.mdup.nogene.cns	chr7	25114170	25614253	20	-0.116092
P05897_15646A_mp_PE.st.mdup.nogene.cns	chr7	25614253	25739274	5	-0.704842
P05897_15646A_mp_PE.st.mdup.nogene.cns	chr7	25739274	58119653	1294	-0.00414506
P05897_15646A_mp_PE.st.mdup.nogene.cns	chr7	60903209	68231357	279	-0.00174884
P05897_15646A_mp_PE.st.mdup.nogene.cns	chr7	68231357	72131070	156	-0.0745788
P05897_15646A_mp_PE.st.mdup.nogene.cns	chr7	72131070	102478835	1212	-0.00226838
P05897_15646A_mp_PE.st.mdup.nogene.cns	chr7	102478835	102678820	8	0.543178
P05897_15646A_mp_PE.st.mdup.nogene.cns	chr7	102678820	144201129	1659	0.00650305
P05897_15646A_mp_PE.st.mdup.nogene.cns	chr7	144201129	144351227	6	-0.317823
P05897_15646A_mp_PE.st.mdup.nogene.cns	chr7	144351227	159335973	599	-0.00619016
P05897_15646A_mp_PE.st.mdup.nogene.cns	chr8	60000	160094	4	-0.369975
P05897_15646A_mp_PE.st.mdup.nogene.cns	chr8	160094	3488233	132	0.419876
P05897_15646A_mp_PE.st.mdup.nogene.cns	chr8	3488233	4088799	24	-0.0351181
P05897_15646A_mp_PE.st.mdup.nogene.cns	chr8	4088799	43983744	1579	0.451766
P05897_15646A_mp_PE.st.mdup.nogene.cns	chr8	45927265	61356907	617	0.453168
P05897_15646A_mp_PE.st.mdup.nogene.cns	chr8	61356907	62107133	30	0.574151
P05897_15646A_mp_PE.st.mdup.nogene.cns	chr8	62107133	70134549	321	0.435789
P05897_15646A_mp_PE.st.mdup.nogene.cns	chr8	70134549	71384925	50	0.514113
P05897_15646A_mp_PE.st.mdup.nogene.cns	chr8	71384925	88388745	672	0.428505
P05897_15646A_mp_PE.st.mdup.nogene.cns	chr8	88388745	91488192	124	0.477183
P05897_15646A_mp_PE.st.mdup.nogene.cns	chr8	91488192	93712795	89	0.417088
P05897_15646A_mp_PE.st.mdup.nogene.cns	chr8	93712795	95712439	80	0.508832
P05897_15646A_mp_PE.st.mdup.nogene.cns	chr8	95712439	108910085	528	0.442544
P05897_15646A_mp_PE.st.mdup.nogene.cns	chr8	108910085	109360005	18	0.578088
P05897_15646A_mp_PE.st.mdup.nogene.cns	chr8	109360005	120657990	452	0.42737
P05897_15646A_mp_PE.st.mdup.nogene.cns	chr8	120657990	124257348	144	0.481323
P05897_15646A_mp_PE.st.mdup.nogene.cns	chr8	124257348	126207001	78	0.425511
P05897_15646A_mp_PE.st.mdup.nogene.cns	chr8	126207001	128156653	78	0.550376
P05897_15646A_mp_PE.st.mdup.nogene.cns	chr8	128156653	132230927	163	0.469304
P05897_15646A_mp_PE.st.mdup.nogene.cns	chr8	132230927	145078636	514	0.411034
P05897_15646A_mp_PE.st.mdup.nogene.cns	chr9	10000	21240977	849	0.00264611
P05897_15646A_mp_PE.st.mdup.nogene.cns	chr9	21240977	21916167	27	0.145185
P05897_15646A_mp_PE.st.mdup.nogene.cns	chr9	21916167	39146019	689	0.00365016
P05897_15646A_mp_PE.st.mdup.nogene.cns	chr9	39146019	40696455	61	0.00439032
P05897_15646A_mp_PE.st.mdup.nogene.cns	chr9	40696455	42672012	61	0.404995
P05897_15646A_mp_PE.st.mdup.nogene.cns	chr9	42672012	43363973	24	0.0860455
P05897_15646A_mp_PE.st.mdup.nogene.cns	chr9	60518558	61735368	38	-0.129117
P05897_15646A_mp_PE.st.mdup.nogene.cns	chr9	61785368	68420521	213	0.148118
P05897_15646A_mp_PE.st.mdup.nogene.cns	chr9	68420521	133510462	2604	-0.00900702
P05897_15646A_mp_PE.st.mdup.nogene.cns	chr9	133510462	138334717	193	-0.0956317
P05897_15646A_mp_PE.st.mdup.nogene.cns	chr10	10000	17782650	711	-0.00938679
P05897_15646A_mp_PE.st.mdup.nogene.cns	chr10	17782650	20732260	118	-0.0644463
P05897_15646A_mp_PE.st.mdup.nogene.cns	chr10	20732260	38479913	710	0.00387153
P05897_15646A_mp_PE.st.mdup.nogene.cns	chr10	38479913	39585287	42	0.0857803
P05897_15646A_mp_PE.st.mdup.nogene.cns	chr10	41693521	43713124	70	0.0768917
P05897_15646A_mp_PE.st.mdup.nogene.cns	chr10	43713124	46333127	105	-0.0111712
P05897_15646A_mp_PE.st.mdup.nogene.cns	chr10	46333127	46457890	5	-0.312504
P05897_15646A_mp_PE.st.mdup.nogene.cns	chr10	46457890	109266861	2509	-0.0108336
P05897_15646A_mp_PE.st.mdup.nogene.cns	chr10	109266861	110316801	42	0.0467225
P05897_15646A_mp_PE.st.mdup.nogene.cns	chr10	110316801	110591785	11	0.224731
P05897_15646A_mp_PE.st.mdup.nogene.cns	chr10	110591785	113091642	100	0.0479643
P05897_15646A_mp_PE.st.mdup.nogene.cns	chr10	113091642	133787422	824	-0.0230493
P05897_15646A_mp_PE.st.mdup.nogene.cns	chr11	60000	50821348	2026	0.00064228
P05897_15646A_mp_PE.st.mdup.nogene.cns	chr11	54525074	68629900	564	0.0117767
P05897_15646A_mp_PE.st.mdup.nogene.cns	chr11	68629900	82104067	535	-0.0224684
P05897_15646A_mp_PE.st.mdup.nogene.cns	chr11	82104067	100227565	724	0.0134341
P05897_15646A_mp_PE.st.mdup.nogene.cns	chr11	100227565	103527475	132	0.0667585
P05897_15646A_mp_PE.st.mdup.nogene.cns	chr11	103527475	112627229	364	0.00947464
P05897_15646A_mp_PE.st.mdup.nogene.cns	chr11	112627229	116152134	141	-0.0560724
P05897_15646A_mp_PE.st.mdup.nogene.cns	chr11	116152134	135076622	757	-0.00485706
P05897_15646A_mp_PE.st.mdup.nogene.cns	chr12	10000	34835195	1386	0.0026836
P05897_15646A_mp_PE.st.mdup.nogene.cns	chr12	37235252	74812230	1502	0.0175139
P05897_15646A_mp_PE.st.mdup.nogene.cns	chr12	74812230	76462317	66	0.0879303
P05897_15646A_mp_PE.st.mdup.nogene.cns	chr12	76462317	113289257	1473	-0.00085514
P05897_15646A_mp_PE.st.mdup.nogene.cns	chr12	113289257	116539428	130	-0.0826519
P05897_15646A_mp_PE.st.mdup.nogene.cns	chr12	116539428	127740018	448	0.00695069
P05897_15646A_mp_PE.st.mdup.nogene.cns	chr12	127740018	133265309	221	-0.048377
P05897_15646A_mp_PE.st.mdup.nogene.cns	chr13	18171248	72429020	2167	-0.00551062
P05897_15646A_mp_PE.st.mdup.nogene.cns	chr13	72429020	77403644	199	0.075218
P05897_15646A_mp_PE.st.mdup.nogene.cns	chr13	77403644	114354328	1470	-0.00595668
P05897_15646A_mp_PE.st.mdup.nogene.cns	chr14	16022637	16404348	5	0.240829
P05897_15646A_mp_PE.st.mdup.nogene.cns	chr14	18223523	21911634	138	0.0239202
P05897_15646A_mp_PE.st.mdup.nogene.cns	chr14	21911634	22486614	23	-0.151929
P05897_15646A_mp_PE.st.mdup.nogene.cns	chr14	22486614	53510549	1241	0.00763033
P05897_15646A_mp_PE.st.mdup.nogene.cns	chr14	53510549	56235456	109	0.0731694
P05897_15646A_mp_PE.st.mdup.nogene.cns	chr14	56235456	62885227	266	-0.0103296
P05897_15646A_mp_PE.st.mdup.nogene.cns	chr14	62885227	70034982	286	0.0395847
P05897_15646A_mp_PE.st.mdup.nogene.cns	chr14	70034982	103908820	1355	-0.00827176
P05897_15646A_mp_PE.st.mdup.nogene.cns	chr14	103908820	105758756	74	-0.127033
P05897_15646A_mp_PE.st.mdup.nogene.cns	chr14	105758756	106883718	45	-0.0198607
P05897_15646A_mp_PE.st.mdup.nogene.cns	chr15	17000000	17083573	3	0.387265
P05897_15646A_mp_PE.st.mdup.nogene.cns	chr15	19775254	21293176	46	0.258883
P05897_15646A_mp_PE.st.mdup.nogene.cns	chr15	21293176	22207244	32	-0.0764619
P05897_15646A_mp_PE.st.mdup.nogene.cns	chr15	22207244	22581604	13	0.32425
P05897_15646A_mp_PE.st.mdup.nogene.cns	chr15	22581604	24176773	62	-0.00367457
P05897_15646A_mp_PE.st.mdup.nogene.cns	chr15	24176773	24376751	8	0.40918
P05897_15646A_mp_PE.st.mdup.nogene.cns	chr15	24376751	28126332	150	-0.0432698
P05897_15646A_mp_PE.st.mdup.nogene.cns	chr15	28126332	28651274	21	0.121189
P05897_15646A_mp_PE.st.mdup.nogene.cns	chr15	28651274	65847122	1488	0.00981536
P05897_15646A_mp_PE.st.mdup.nogene.cns	chr15	65847122	65972108	5	0.207692
P05897_15646A_mp_PE.st.mdup.nogene.cns	chr15	65972108	80545481	583	-0.0117886
P05897_15646A_mp_PE.st.mdup.nogene.cns	chr15	80545481	80995431	18	0.178459
P05897_15646A_mp_PE.st.mdup.nogene.cns	chr15	80995431	101981189	837	0.00116568
P05897_15646A_mp_PE.st.mdup.nogene.cns	chr16	10000	32139368	1283	-0.0129611
P05897_15646A_mp_PE.st.mdup.nogene.cns	chr16	32139368	35217551	101	-0.054934
P05897_15646A_mp_PE.st.mdup.nogene.cns	chr16	35217551	38280682	45	0.139232
P05897_15646A_mp_PE.st.mdup.nogene.cns	chr16	46405680	78103991	1268	-0.00730769
P05897_15646A_mp_PE.st.mdup.nogene.cns	chr16	78103991	78228984	5	-0.665144
P05897_15646A_mp_PE.st.mdup.nogene.cns	chr16	78228984	90228345	480	-0.0312589
P05897_15646A_mp_PE.st.mdup.nogene.cns	chr17	84261	22763679	902	-0.0166981
P05897_15646A_mp_PE.st.mdup.nogene.cns	chr17	26640783	27035991	12	0.194792
P05897_15646A_mp_PE.st.mdup.nogene.cns	chr17	27035991	46088273	762	-0.0107048
P05897_15646A_mp_PE.st.mdup.nogene.cns	chr17	46088273	46288297	8	0.296001
P05897_15646A_mp_PE.st.mdup.nogene.cns	chr17	46288297	46713347	17	-0.347156
P05897_15646A_mp_PE.st.mdup.nogene.cns	chr17	46713347	57239608	421	0.0068889
P05897_15646A_mp_PE.st.mdup.nogene.cns	chr17	57239608	57489638	10	0.246364
P05897_15646A_mp_PE.st.mdup.nogene.cns	chr17	57489638	69316054	473	-0.00165311
P05897_15646A_mp_PE.st.mdup.nogene.cns	chr17	69316054	71091266	71	-0.0861477
P05897_15646A_mp_PE.st.mdup.nogene.cns	chr17	71091266	72291410	48	-0.0101112
P05897_15646A_mp_PE.st.mdup.nogene.cns	chr17	72291410	72791470	20	0.160903
P05897_15646A_mp_PE.st.mdup.nogene.cns	chr17	72791470	83247441	416	-0.00861871
P05897_15646A_mp_PE.st.mdup.nogene.cns	chr18	10000	2560148	100	0.0272763
P05897_15646A_mp_PE.st.mdup.nogene.cns	chr18	2560148	2810163	10	0.229586
P05897_15646A_mp_PE.st.mdup.nogene.cns	chr18	2810163	5310309	100	0.0453776
P05897_15646A_mp_PE.st.mdup.nogene.cns	chr18	5310309	7710449	96	-0.0657079
P05897_15646A_mp_PE.st.mdup.nogene.cns	chr18	7710449	15797755	309	0.00823957
P05897_15646A_mp_PE.st.mdup.nogene.cns	chr18	20561539	80263285	2375	-0.00261097
P05897_15646A_mp_PE.st.mdup.nogene.cns	chr19	60000	24908589	976	-0.0265833
P05897_15646A_mp_PE.st.mdup.nogene.cns	chr19	27240874	42786781	620	-0.00951686
P05897_15646A_mp_PE.st.mdup.nogene.cns	chr19	42786781	43036715	10	-0.556938
P05897_15646A_mp_PE.st.mdup.nogene.cns	chr19	43036715	58607616	623	0.0101573
P05897_15646A_mp_PE.st.mdup.nogene.cns	chr20	60000	26590875	1054	-0.00585965
P05897_15646A_mp_PE.st.mdup.nogene.cns	chr20	28494639	31207039	79	0.235798
P05897_15646A_mp_PE.st.mdup.nogene.cns	chr20	31207039	64334167	1324	-0.0224046
P05897_15646A_mp_PE.st.mdup.nogene.cns	chr21	5010000	7865746	75	-0.278308
P05897_15646A_mp_PE.st.mdup.nogene.cns	chr21	7969383	10692001	62	0.15407
P05897_15646A_mp_PE.st.mdup.nogene.cns	chr21	12965808	46699983	1339	-0.0127717
P05897_15646A_mp_PE.st.mdup.nogene.cns	chr22	10510000	12904788	55	0.148916
P05897_15646A_mp_PE.st.mdup.nogene.cns	chr22	15154318	18188835	118	0.00585936
P05897_15646A_mp_PE.st.mdup.nogene.cns	chr22	18188835	18859558	18	-0.315337
P05897_15646A_mp_PE.st.mdup.nogene.cns	chr22	18859558	25284339	256	-0.0403876
P05897_15646A_mp_PE.st.mdup.nogene.cns	chr22	25284339	25509331	9	0.289256
P05897_15646A_mp_PE.st.mdup.nogene.cns	chr22	25509331	47358585	874	-0.0302034
P05897_15646A_mp_PE.st.mdup.nogene.cns	chr22	47358585	49783502	97	-0.123773
P05897_15646A_mp_PE.st.mdup.nogene.cns	chr22	49783502	50808468	41	-0.0295034
P05897_15646A_mp_PE.st.mdup.nogene.cns	chrX	10000	34799836	1378	-0.0318071
P05897_15646A_mp_PE.st.mdup.nogene.cns	chrX	34799836	35999536	48	0.0707601
P05897_15646A_mp_PE.st.mdup.nogene.cns	chrX	35999536	46051794	395	-0.0541424
P05897_15646A_mp_PE.st.mdup.nogene.cns	chrX	46051794	47000815	38	0.0638843
P05897_15646A_mp_PE.st.mdup.nogene.cns	chrX	47000815	58555579	452	-0.0365911
P05897_15646A_mp_PE.st.mdup.nogene.cns	chrX	62462542	89059285	1064	-0.0389841
P05897_15646A_mp_PE.st.mdup.nogene.cns	chrX	89059285	101482764	497	-0.080651
P05897_15646A_mp_PE.st.mdup.nogene.cns	chrX	101482764	156030895	2169	-0.0413994
P05897_15646A_mp_PE.st.mdup.nogene.cns	chrY	2781479	6775381	154	-3.37915
P05897_15646A_mp_PE.st.mdup.nogene.cns	chrY	6800343	9823363	78	-10.5558
P05897_15646A_mp_PE.st.mdup.nogene.cns	chrY	9823363	10069797	6	-6.02993
P05897_15646A_mp_PE.st.mdup.nogene.cns	chrY	10069797	11767754	51	-0.4047
P05897_15646A_mp_PE.st.mdup.nogene.cns	chrY	11767754	12067400	12	-6.19601
P05897_15646A_mp_PE.st.mdup.nogene.cns	chrY	12092371	26673214	403	-9.23947
P05897_15646A_mp_PE.st.mdup.nogene.cns	chrY	56673214	56887902	7	-0.561783
P06002_15653A_mp_PE.st.mdup.nogene.cns	chr1	10000	5573531	214	0.143612
P06002_15653A_mp_PE.st.mdup.nogene.cns	chr1	5573531	8000456	97	0.249649
P06002_15653A_mp_PE.st.mdup.nogene.cns	chr1	8000456	8275674	11	0.610119
P06002_15653A_mp_PE.st.mdup.nogene.cns	chr1	8275674	11177975	116	0.278972
P06002_15653A_mp_PE.st.mdup.nogene.cns	chr1	11177975	11728411	22	0.0557933
P06002_15653A_mp_PE.st.mdup.nogene.cns	chr1	11728411	12704185	39	0.280112
P06002_15653A_mp_PE.st.mdup.nogene.cns	chr1	12704185	14702048	75	0.0891195
P06002_15653A_mp_PE.st.mdup.nogene.cns	chr1	14702048	22174279	295	0.296642
P06002_15653A_mp_PE.st.mdup.nogene.cns	chr1	22174279	23249302	43	-0.20512
P06002_15653A_mp_PE.st.mdup.nogene.cns	chr1	23249302	23999319	30	0.253109
P06002_15653A_mp_PE.st.mdup.nogene.cns	chr1	23999319	24399327	16	0.493943
P06002_15653A_mp_PE.st.mdup.nogene.cns	chr1	24399327	29424437	201	0.265723
P06002_15653A_mp_PE.st.mdup.nogene.cns	chr1	29424437	30674464	50	0.131084
P06002_15653A_mp_PE.st.mdup.nogene.cns	chr1	30674464	33174519	100	0.309147
P06002_15653A_mp_PE.st.mdup.nogene.cns	chr1	33174519	39674661	260	0.174447
P06002_15653A_mp_PE.st.mdup.nogene.cns	chr1	39674661	43999755	173	0.257877
P06002_15653A_mp_PE.st.mdup.nogene.cns	chr1	43999755	44324763	13	-0.134146
P06002_15653A_mp_PE.st.mdup.nogene.cns	chr1	44324763	48049844	149	0.278239
P06002_15653A_mp_PE.st.mdup.nogene.cns	chr1	48049844	53474962	217	0.185541
P06002_15653A_mp_PE.st.mdup.nogene.cns	chr1	53474962	55375004	76	0.260357
P06002_15653A_mp_PE.st.mdup.nogene.cns	chr1	55375004	58475072	124	0.10627
P06002_15653A_mp_PE.st.mdup.nogene.cns	chr1	58475072	59975104	60	0.338078
P06002_15653A_mp_PE.st.mdup.nogene.cns	chr1	59975104	69525313	382	0.221473
P06002_15653A_mp_PE.st.mdup.nogene.cns	chr1	69525313	71225350	68	-0.214472
P06002_15653A_mp_PE.st.mdup.nogene.cns	chr1	71225350	72100369	35	0.196268
P06002_15653A_mp_PE.st.mdup.nogene.cns	chr1	72100369	84000629	474	-0.229647
P06002_15653A_mp_PE.st.mdup.nogene.cns	chr1	84000629	95725885	469	-0.160652
P06002_15653A_mp_PE.st.mdup.nogene.cns	chr1	95725885	113526274	712	-0.227091
P06002_15653A_mp_PE.st.mdup.nogene.cns	chr1	113526274	114176288	26	0.830355
P06002_15653A_mp_PE.st.mdup.nogene.cns	chr1	114176288	125159410	314	0.216959
P06002_15653A_mp_PE.st.mdup.nogene.cns	chr1	143284586	168609380	1013	0.578749
P06002_15653A_mp_PE.st.mdup.nogene.cns	chr1	168609380	169034377	17	0.864951
P06002_15653A_mp_PE.st.mdup.nogene.cns	chr1	169034377	173134344	164	0.58394
P06002_15653A_mp_PE.st.mdup.nogene.cns	chr1	173134344	177859305	189	0.503546
P06002_15653A_mp_PE.st.mdup.nogene.cns	chr1	177859305	186484235	345	0.59577
P06002_15653A_mp_PE.st.mdup.nogene.cns	chr1	186484235	186584234	4	1.0331
P06002_15653A_mp_PE.st.mdup.nogene.cns	chr1	186584234	187434228	34	0.655541
P06002_15653A_mp_PE.st.mdup.nogene.cns	chr1	187434228	192109190	187	0.528182
P06002_15653A_mp_PE.st.mdup.nogene.cns	chr1	192109190	199684128	303	0.585405
P06002_15653A_mp_PE.st.mdup.nogene.cns	chr1	199684128	207384066	308	0.6504
P06002_15653A_mp_PE.st.mdup.nogene.cns	chr1	207384066	207659063	11	0.470087
P06002_15653A_mp_PE.st.mdup.nogene.cns	chr1	207659063	207959061	12	0.691168
P06002_15653A_mp_PE.st.mdup.nogene.cns	chr1	207959061	208884054	37	0.507218
P06002_15653A_mp_PE.st.mdup.nogene.cns	chr1	208884054	209484049	24	0.110741
P06002_15653A_mp_PE.st.mdup.nogene.cns	chr1	209484049	211634031	86	0.528856
P06002_15653A_mp_PE.st.mdup.nogene.cns	chr1	211634031	212034028	16	0.798587
P06002_15653A_mp_PE.st.mdup.nogene.cns	chr1	212034028	223533935	460	0.567973
P06002_15653A_mp_PE.st.mdup.nogene.cns	chr1	223533935	226358617	111	0.659155
P06002_15653A_mp_PE.st.mdup.nogene.cns	chr1	226358617	234479916	321	0.551204
P06002_15653A_mp_PE.st.mdup.nogene.cns	chr1	234479916	235129534	26	0.83363
P06002_15653A_mp_PE.st.mdup.nogene.cns	chr1	235129534	238952290	153	0.534491
P06002_15653A_mp_PE.st.mdup.nogene.cns	chr1	238952290	239876747	37	0.686039
P06002_15653A_mp_PE.st.mdup.nogene.cns	chr1	239876747	244024312	166	0.493789
P06002_15653A_mp_PE.st.mdup.nogene.cns	chr1	244024312	247422316	136	0.659111
P06002_15653A_mp_PE.st.mdup.nogene.cns	chr1	247422316	248946422	61	0.53894
P06002_15653A_mp_PE.st.mdup.nogene.cns	chr2	10000	1909908	76	0.1968
P06002_15653A_mp_PE.st.mdup.nogene.cns	chr2	1909908	2459881	22	-0.278771
P06002_15653A_mp_PE.st.mdup.nogene.cns	chr2	2459881	7934616	219	0.152571
P06002_15653A_mp_PE.st.mdup.nogene.cns	chr2	7934616	11884425	158	0.297889
P06002_15653A_mp_PE.st.mdup.nogene.cns	chr2	11884425	25983743	564	0.204582
P06002_15653A_mp_PE.st.mdup.nogene.cns	chr2	25983743	28808606	113	0.297317
P06002_15653A_mp_PE.st.mdup.nogene.cns	chr2	28808606	36333242	300	0.168906
P06002_15653A_mp_PE.st.mdup.nogene.cns	chr2	36333242	47907682	463	0.265447
P06002_15653A_mp_PE.st.mdup.nogene.cns	chr2	47907682	88705709	1631	0.190356
P06002_15653A_mp_PE.st.mdup.nogene.cns	chr2	88705709	92138145	81	-0.173246
P06002_15653A_mp_PE.st.mdup.nogene.cns	chr2	94140557	108164168	551	0.37336
P06002_15653A_mp_PE.st.mdup.nogene.cns	chr2	108164168	114063920	235	0.449744
P06002_15653A_mp_PE.st.mdup.nogene.cns	chr2	114063920	117938757	155	0.299282
P06002_15653A_mp_PE.st.mdup.nogene.cns	chr2	117938757	121813594	155	0.413531
P06002_15653A_mp_PE.st.mdup.nogene.cns	chr2	121813594	132588140	431	0.328555
P06002_15653A_mp_PE.st.mdup.nogene.cns	chr2	132588140	155437179	914	-0.0363282
P06002_15653A_mp_PE.st.mdup.nogene.cns	chr2	155437179	158562047	125	0.067838
P06002_15653A_mp_PE.st.mdup.nogene.cns	chr2	158562047	178286217	789	0.403017
P06002_15653A_mp_PE.st.mdup.nogene.cns	chr2	178286217	178461210	7	-0.696388
P06002_15653A_mp_PE.st.mdup.nogene.cns	chr2	178461210	216684602	1529	0.393712
P06002_15653A_mp_PE.st.mdup.nogene.cns	chr2	216684602	217709558	41	0.238358
P06002_15653A_mp_PE.st.mdup.nogene.cns	chr2	217709558	219859468	86	0.44898
P06002_15653A_mp_PE.st.mdup.nogene.cns	chr2	219859468	221509399	66	0.205344
P06002_15653A_mp_PE.st.mdup.nogene.cns	chr2	221509399	242183529	827	0.371349
P06002_15653A_mp_PE.st.mdup.nogene.cns	chr3	10000	90497427	3617	-0.22647
P06002_15653A_mp_PE.st.mdup.nogene.cns	chr3	90497427	91553319	21	0.220399
P06002_15653A_mp_PE.st.mdup.nogene.cns	chr3	93705574	94430608	29	0.156889
P06002_15653A_mp_PE.st.mdup.nogene.cns	chr3	94430608	95205645	31	-0.840732
P06002_15653A_mp_PE.st.mdup.nogene.cns	chr3	95205645	149208220	2160	0.218847
P06002_15653A_mp_PE.st.mdup.nogene.cns	chr3	149208220	149683243	19	0.582221
P06002_15653A_mp_PE.st.mdup.nogene.cns	chr3	149683243	167809107	724	0.214318
P06002_15653A_mp_PE.st.mdup.nogene.cns	chr3	167809107	172934352	205	0.305382
P06002_15653A_mp_PE.st.mdup.nogene.cns	chr3	172934352	189110123	647	0.231136
P06002_15653A_mp_PE.st.mdup.nogene.cns	chr3	189110123	190485189	55	0.373057
P06002_15653A_mp_PE.st.mdup.nogene.cns	chr3	190485189	193735344	130	0.213748
P06002_15653A_mp_PE.st.mdup.nogene.cns	chr3	193735344	196185461	98	0.363812
P06002_15653A_mp_PE.st.mdup.nogene.cns	chr3	196185461	198235559	82	0.229532
P06002_15653A_mp_PE.st.mdup.nogene.cns	chr4	10000	33413943	1329	-0.239825
P06002_15653A_mp_PE.st.mdup.nogene.cns	chr4	33413943	34388819	39	-0.0366667
P06002_15653A_mp_PE.st.mdup.nogene.cns	chr4	34388819	41962859	303	-0.186336
P06002_15653A_mp_PE.st.mdup.nogene.cns	chr4	41962859	44287564	93	-0.288106
P06002_15653A_mp_PE.st.mdup.nogene.cns	chr4	44287564	47712130	137	-0.0371347
P06002_15653A_mp_PE.st.mdup.nogene.cns	chr4	47712130	49609192	66	0.102504
P06002_15653A_mp_PE.st.mdup.nogene.cns	chr4	51793951	190098120	5529	0.199899
P06002_15653A_mp_PE.st.mdup.nogene.cns	chr5	34993	1984498	78	-0.105532
P06002_15653A_mp_PE.st.mdup.nogene.cns	chr5	1984498	14006443	481	-0.253003
P06002_15653A_mp_PE.st.mdup.nogene.cns	chr5	14006443	17955617	154	-0.141781
P06002_15653A_mp_PE.st.mdup.nogene.cns	chr5	17955617	32083237	565	-0.242713
P06002_15653A_mp_PE.st.mdup.nogene.cns	chr5	32083237	42885241	431	-0.171493
P06002_15653A_mp_PE.st.mdup.nogene.cns	chr5	42885241	43085278	8	0.188379
P06002_15653A_mp_PE.st.mdup.nogene.cns	chr5	43085278	47309084	137	-0.188128
P06002_15653A_mp_PE.st.mdup.nogene.cns	chr5	49591469	62559186	499	-0.762212
P06002_15653A_mp_PE.st.mdup.nogene.cns	chr5	62559186	181478259	4755	-0.17105
P06002_15653A_mp_PE.st.mdup.nogene.cns	chr6	60000	58453888	2335	0.228212
P06002_15653A_mp_PE.st.mdup.nogene.cns	chr6	60254980	60630678	15	0.154508
P06002_15653A_mp_PE.st.mdup.nogene.cns	chr6	60630678	60831051	8	-0.25028
P06002_15653A_mp_PE.st.mdup.nogene.cns	chr6	60831051	73265797	497	0.174349
P06002_15653A_mp_PE.st.mdup.nogene.cns	chr6	73265797	89169447	636	0.235801
P06002_15653A_mp_PE.st.mdup.nogene.cns	chr6	89169447	93420422	170	0.17365
P06002_15653A_mp_PE.st.mdup.nogene.cns	chr6	93420422	94170594	30	0.329185
P06002_15653A_mp_PE.st.mdup.nogene.cns	chr6	94170594	105220174	440	0.19368
P06002_15653A_mp_PE.st.mdup.nogene.cns	chr6	105220174	109469916	170	0.301754
P06002_15653A_mp_PE.st.mdup.nogene.cns	chr6	109469916	115919525	258	0.221102
P06002_15653A_mp_PE.st.mdup.nogene.cns	chr6	115919525	117894406	79	0.312085
P06002_15653A_mp_PE.st.mdup.nogene.cns	chr6	117894406	124194024	252	0.179011
P06002_15653A_mp_PE.st.mdup.nogene.cns	chr6	124194024	135518337	453	0.272896
P06002_15653A_mp_PE.st.mdup.nogene.cns	chr6	135518337	136193296	27	0.0693087
P06002_15653A_mp_PE.st.mdup.nogene.cns	chr6	136193296	139018125	113	0.326089
P06002_15653A_mp_PE.st.mdup.nogene.cns	chr6	139018125	141267989	90	0.196458
P06002_15653A_mp_PE.st.mdup.nogene.cns	chr6	141267989	164166600	916	-0.209728
P06002_15653A_mp_PE.st.mdup.nogene.cns	chr6	164166600	167191417	121	0.210562
P06002_15653A_mp_PE.st.mdup.nogene.cns	chr6	167191417	168542724	52	0.446883
P06002_15653A_mp_PE.st.mdup.nogene.cns	chr6	168542724	170745979	88	0.222699
P06002_15653A_mp_PE.st.mdup.nogene.cns	chr7	10000	6086009	243	0.116965
P06002_15653A_mp_PE.st.mdup.nogene.cns	chr7	6086009	16287704	408	0.184451
P06002_15653A_mp_PE.st.mdup.nogene.cns	chr7	16287704	17362882	43	0.372849
P06002_15653A_mp_PE.st.mdup.nogene.cns	chr7	17362882	27064494	388	0.192349
P06002_15653A_mp_PE.st.mdup.nogene.cns	chr7	27064494	27264527	8	0.591555
P06002_15653A_mp_PE.st.mdup.nogene.cns	chr7	27264527	33965640	268	0.199576
P06002_15653A_mp_PE.st.mdup.nogene.cns	chr7	33965640	58119653	966	0.129284
P06002_15653A_mp_PE.st.mdup.nogene.cns	chr7	60903209	63006742	70	0.428863
P06002_15653A_mp_PE.st.mdup.nogene.cns	chr7	63006742	63231725	9	-0.338408
P06002_15653A_mp_PE.st.mdup.nogene.cns	chr7	63231725	63781685	22	0.294637
P06002_15653A_mp_PE.st.mdup.nogene.cns	chr7	63781685	67481412	148	0.440143
P06002_15653A_mp_PE.st.mdup.nogene.cns	chr7	67481412	69781243	92	0.324558
P06002_15653A_mp_PE.st.mdup.nogene.cns	chr7	69781243	70856164	43	0.525308
P06002_15653A_mp_PE.st.mdup.nogene.cns	chr7	70856164	73130996	91	0.386269
P06002_15653A_mp_PE.st.mdup.nogene.cns	chr7	73130996	73605961	19	0.591592
P06002_15653A_mp_PE.st.mdup.nogene.cns	chr7	73605961	73855943	10	0.877007
P06002_15653A_mp_PE.st.mdup.nogene.cns	chr7	73855943	99004091	1006	0.5236
P06002_15653A_mp_PE.st.mdup.nogene.cns	chr7	99004091	101203929	87	0.63265
P06002_15653A_mp_PE.st.mdup.nogene.cns	chr7	101203929	116127830	591	0.511379
P06002_15653A_mp_PE.st.mdup.nogene.cns	chr7	116127830	118102685	79	0.307054
P06002_15653A_mp_PE.st.mdup.nogene.cns	chr7	118102685	131601691	540	0.184091
P06002_15653A_mp_PE.st.mdup.nogene.cns	chr7	131601691	137651245	242	0.0919171
P06002_15653A_mp_PE.st.mdup.nogene.cns	chr7	137651245	144701454	280	0.201181
P06002_15653A_mp_PE.st.mdup.nogene.cns	chr7	144701454	148203732	140	0.0922712
P06002_15653A_mp_PE.st.mdup.nogene.cns	chr7	148203732	152856758	185	0.188006
P06002_15653A_mp_PE.st.mdup.nogene.cns	chr7	152856758	154632914	71	0.0306235
P06002_15653A_mp_PE.st.mdup.nogene.cns	chr7	154632914	159335973	188	0.195215
P06002_15653A_mp_PE.st.mdup.nogene.cns	chr8	60000	7241773	286	-0.281881
P06002_15653A_mp_PE.st.mdup.nogene.cns	chr8	7241773	9389192	83	-0.00336824
P06002_15653A_mp_PE.st.mdup.nogene.cns	chr8	9389192	9538937	6	-2.06912
P06002_15653A_mp_PE.st.mdup.nogene.cns	chr8	9538937	12159472	104	-0.26154
P06002_15653A_mp_PE.st.mdup.nogene.cns	chr8	12159472	12634338	15	0.169329
P06002_15653A_mp_PE.st.mdup.nogene.cns	chr8	12634338	16534264	156	-0.290531
P06002_15653A_mp_PE.st.mdup.nogene.cns	chr8	16534264	17984236	58	-0.108587
P06002_15653A_mp_PE.st.mdup.nogene.cns	chr8	17984236	19259212	51	-0.260457
P06002_15653A_mp_PE.st.mdup.nogene.cns	chr8	19259212	19759203	20	0.0155483
P06002_15653A_mp_PE.st.mdup.nogene.cns	chr8	19759203	21759165	80	-0.324554
P06002_15653A_mp_PE.st.mdup.nogene.cns	chr8	21759165	32408963	426	-0.209925
P06002_15653A_mp_PE.st.mdup.nogene.cns	chr8	32408963	32558960	6	-1.63971
P06002_15653A_mp_PE.st.mdup.nogene.cns	chr8	32558960	43983744	457	-0.22776
P06002_15653A_mp_PE.st.mdup.nogene.cns	chr8	45927265	70109541	967	0.179621
P06002_15653A_mp_PE.st.mdup.nogene.cns	chr8	70109541	73985707	155	0.260818
P06002_15653A_mp_PE.st.mdup.nogene.cns	chr8	73985707	77986911	160	0.181188
P06002_15653A_mp_PE.st.mdup.nogene.cns	chr8	77986911	82288206	172	0.255614
P06002_15653A_mp_PE.st.mdup.nogene.cns	chr8	82288206	93812777	453	0.16048
P06002_15653A_mp_PE.st.mdup.nogene.cns	chr8	93812777	95612456	72	0.294285
P06002_15653A_mp_PE.st.mdup.nogene.cns	chr8	95612456	97637095	81	0.0845022
P06002_15653A_mp_PE.st.mdup.nogene.cns	chr8	97637095	100136650	100	0.231105
P06002_15653A_mp_PE.st.mdup.nogene.cns	chr8	100136650	101711369	63	0.351933
P06002_15653A_mp_PE.st.mdup.nogene.cns	chr8	101711369	118633351	677	0.195671
P06002_15653A_mp_PE.st.mdup.nogene.cns	chr8	118633351	120258062	65	0.282697
P06002_15653A_mp_PE.st.mdup.nogene.cns	chr8	120258062	127206822	278	0.559177
P06002_15653A_mp_PE.st.mdup.nogene.cns	chr8	127206822	127656742	18	0.776701
P06002_15653A_mp_PE.st.mdup.nogene.cns	chr8	127656742	128056671	16	0.584068
P06002_15653A_mp_PE.st.mdup.nogene.cns	chr8	128056671	132055958	160	0.471026
P06002_15653A_mp_PE.st.mdup.nogene.cns	chr8	132055958	134080597	81	0.578178
P06002_15653A_mp_PE.st.mdup.nogene.cns	chr8	134080597	139529625	218	0.433142
P06002_15653A_mp_PE.st.mdup.nogene.cns	chr8	139529625	145078636	222	0.538566
P06002_15653A_mp_PE.st.mdup.nogene.cns	chr9	10000	110028	4	0.247759
P06002_15653A_mp_PE.st.mdup.nogene.cns	chr9	110028	40721462	1622	-0.221895
P06002_15653A_mp_PE.st.mdup.nogene.cns	chr9	40721462	41971814	47	-0.00260142
P06002_15653A_mp_PE.st.mdup.nogene.cns	chr9	41971814	42221885	10	-1.35512
P06002_15653A_mp_PE.st.mdup.nogene.cns	chr9	42221885	43389535	45	-0.278912
P06002_15653A_mp_PE.st.mdup.nogene.cns	chr9	60518558	138334717	3041	-0.224341
P06002_15653A_mp_PE.st.mdup.nogene.cns	chr10	10000	39585287	1580	-0.242608
P06002_15653A_mp_PE.st.mdup.nogene.cns	chr10	41693521	44287029	93	-0.140068
P06002_15653A_mp_PE.st.mdup.nogene.cns	chr10	44287029	44661316	15	-2.07166
P06002_15653A_mp_PE.st.mdup.nogene.cns	chr10	44661316	66844284	882	-0.235707
P06002_15653A_mp_PE.st.mdup.nogene.cns	chr10	66844284	66969277	5	-0.902893
P06002_15653A_mp_PE.st.mdup.nogene.cns	chr10	66969277	83393338	657	0.135348
P06002_15653A_mp_PE.st.mdup.nogene.cns	chr10	83393338	84168294	31	-1.94864
P06002_15653A_mp_PE.st.mdup.nogene.cns	chr10	84168294	87943079	151	0.175288
P06002_15653A_mp_PE.st.mdup.nogene.cns	chr10	87943079	88768031	33	-1.91449
P06002_15653A_mp_PE.st.mdup.nogene.cns	chr10	88768031	105517075	670	0.157196
P06002_15653A_mp_PE.st.mdup.nogene.cns	chr10	105517075	105692065	7	-1.95771
P06002_15653A_mp_PE.st.mdup.nogene.cns	chr10	105692065	109491848	152	0.0941815
P06002_15653A_mp_PE.st.mdup.nogene.cns	chr10	109491848	111216749	69	0.220627
P06002_15653A_mp_PE.st.mdup.nogene.cns	chr10	111216749	112266689	42	0.0869689
P06002_15653A_mp_PE.st.mdup.nogene.cns	chr10	112266689	115241519	119	0.271468
P06002_15653A_mp_PE.st.mdup.nogene.cns	chr10	115241519	121916138	267	0.117518
P06002_15653A_mp_PE.st.mdup.nogene.cns	chr10	121916138	122466107	22	0.332772
P06002_15653A_mp_PE.st.mdup.nogene.cns	chr10	122466107	128240777	231	0.118497
P06002_15653A_mp_PE.st.mdup.nogene.cns	chr10	128240777	131615584	135	-0.00944666
P06002_15653A_mp_PE.st.mdup.nogene.cns	chr10	131615584	133787422	83	0.130425
P06002_15653A_mp_PE.st.mdup.nogene.cns	chr11	60000	4435978	173	-0.201757
P06002_15653A_mp_PE.st.mdup.nogene.cns	chr11	4435978	9287062	194	0.0222262
P06002_15653A_mp_PE.st.mdup.nogene.cns	chr11	9287062	11287509	80	0.127459
P06002_15653A_mp_PE.st.mdup.nogene.cns	chr11	11287509	14063130	111	0.372619
P06002_15653A_mp_PE.st.mdup.nogene.cns	chr11	14063130	26715959	506	0.291779
P06002_15653A_mp_PE.st.mdup.nogene.cns	chr11	26715959	28391333	67	0.385462
P06002_15653A_mp_PE.st.mdup.nogene.cns	chr11	28391333	32642283	170	0.245555
P06002_15653A_mp_PE.st.mdup.nogene.cns	chr11	32642283	37143290	180	0.356313
P06002_15653A_mp_PE.st.mdup.nogene.cns	chr11	37143290	38293547	46	-0.154944
P06002_15653A_mp_PE.st.mdup.nogene.cns	chr11	38293547	43219648	197	0.234028
P06002_15653A_mp_PE.st.mdup.nogene.cns	chr11	43219648	48295783	203	0.353982
P06002_15653A_mp_PE.st.mdup.nogene.cns	chr11	48295783	50821348	101	0.231001
P06002_15653A_mp_PE.st.mdup.nogene.cns	chr11	54525074	54850185	13	0.325101
P06002_15653A_mp_PE.st.mdup.nogene.cns	chr11	54850185	56525758	67	0.531158
P06002_15653A_mp_PE.st.mdup.nogene.cns	chr11	56525758	58001263	59	0.663405
P06002_15653A_mp_PE.st.mdup.nogene.cns	chr11	58001263	64553505	262	-0.218275
P06002_15653A_mp_PE.st.mdup.nogene.cns	chr11	64553505	65578856	41	0.00203376
P06002_15653A_mp_PE.st.mdup.nogene.cns	chr11	65578856	81004229	613	-0.196124
P06002_15653A_mp_PE.st.mdup.nogene.cns	chr11	81004229	82628990	65	-0.441855
P06002_15653A_mp_PE.st.mdup.nogene.cns	chr11	82628990	99152594	659	-0.223262
P06002_15653A_mp_PE.st.mdup.nogene.cns	chr11	99152594	101502530	94	-1.4248
P06002_15653A_mp_PE.st.mdup.nogene.cns	chr11	101502530	109552312	322	-0.206248
P06002_15653A_mp_PE.st.mdup.nogene.cns	chr11	109552312	110927275	55	0.0514573
P06002_15653A_mp_PE.st.mdup.nogene.cns	chr11	110927275	130601743	787	-0.22164
P06002_15653A_mp_PE.st.mdup.nogene.cns	chr11	130601743	135076622	179	-0.326673
P06002_15653A_mp_PE.st.mdup.nogene.cns	chr12	10000	3585969	143	0.243316
P06002_15653A_mp_PE.st.mdup.nogene.cns	chr12	3585969	6061640	99	0.0430329
P06002_15653A_mp_PE.st.mdup.nogene.cns	chr12	6061640	7161938	44	0.2909
P06002_15653A_mp_PE.st.mdup.nogene.cns	chr12	7161938	11388083	168	0.103264
P06002_15653A_mp_PE.st.mdup.nogene.cns	chr12	11388083	11538124	6	-0.862191
P06002_15653A_mp_PE.st.mdup.nogene.cns	chr12	11538124	12438368	36	0.331736
P06002_15653A_mp_PE.st.mdup.nogene.cns	chr12	12438368	12888490	18	-0.690579
P06002_15653A_mp_PE.st.mdup.nogene.cns	chr12	12888490	16564486	147	0.249255
P06002_15653A_mp_PE.st.mdup.nogene.cns	chr12	16564486	23891472	293	0.143594
P06002_15653A_mp_PE.st.mdup.nogene.cns	chr12	23891472	26042055	86	0.0666443
P06002_15653A_mp_PE.st.mdup.nogene.cns	chr12	26042055	27792529	70	0.279458
P06002_15653A_mp_PE.st.mdup.nogene.cns	chr12	27792529	31318485	141	0.145081
P06002_15653A_mp_PE.st.mdup.nogene.cns	chr12	31318485	32143708	33	0.445092
P06002_15653A_mp_PE.st.mdup.nogene.cns	chr12	32143708	34835195	105	0.155864
P06002_15653A_mp_PE.st.mdup.nogene.cns	chr12	37235252	47010766	391	0.471634
P06002_15653A_mp_PE.st.mdup.nogene.cns	chr12	47010766	47385786	15	-0.654526
P06002_15653A_mp_PE.st.mdup.nogene.cns	chr12	47385786	50710961	133	0.5375
P06002_15653A_mp_PE.st.mdup.nogene.cns	chr12	50710961	52136036	57	0.204201
P06002_15653A_mp_PE.st.mdup.nogene.cns	chr12	52136036	53961132	73	0.387667
P06002_15653A_mp_PE.st.mdup.nogene.cns	chr12	53961132	54036136	3	0.887257
P06002_15653A_mp_PE.st.mdup.nogene.cns	chr12	54036136	67636852	543	0.222158
P06002_15653A_mp_PE.st.mdup.nogene.cns	chr12	67636852	68961922	53	0.542178
P06002_15653A_mp_PE.st.mdup.nogene.cns	chr12	68961922	71287045	93	0.258958
P06002_15653A_mp_PE.st.mdup.nogene.cns	chr12	71287045	71637063	14	0.751018
P06002_15653A_mp_PE.st.mdup.nogene.cns	chr12	71637063	73237147	64	0.522671
P06002_15653A_mp_PE.st.mdup.nogene.cns	chr12	73237147	74387208	46	0.161665
P06002_15653A_mp_PE.st.mdup.nogene.cns	chr12	74387208	75512267	45	0.317002
P06002_15653A_mp_PE.st.mdup.nogene.cns	chr12	75512267	76087297	23	0.496646
P06002_15653A_mp_PE.st.mdup.nogene.cns	chr12	76087297	93288203	688	0.239768
P06002_15653A_mp_PE.st.mdup.nogene.cns	chr12	93288203	93363207	3	-0.762339
P06002_15653A_mp_PE.st.mdup.nogene.cns	chr12	93363207	113864287	820	0.196956
P06002_15653A_mp_PE.st.mdup.nogene.cns	chr12	113864287	114364313	20	-0.0521283
P06002_15653A_mp_PE.st.mdup.nogene.cns	chr12	114364313	116739438	95	0.271285
P06002_15653A_mp_PE.st.mdup.nogene.cns	chr12	116739438	119664592	117	0.147347
P06002_15653A_mp_PE.st.mdup.nogene.cns	chr12	119664592	124739860	203	0.251608
P06002_15653A_mp_PE.st.mdup.nogene.cns	chr12	124739860	125064877	13	-0.688152
P06002_15653A_mp_PE.st.mdup.nogene.cns	chr12	125064877	130015137	198	0.118093
P06002_15653A_mp_PE.st.mdup.nogene.cns	chr12	130015137	130365156	14	0.636231
P06002_15653A_mp_PE.st.mdup.nogene.cns	chr12	130365156	132490268	85	0.208428
P06002_15653A_mp_PE.st.mdup.nogene.cns	chr12	132490268	132590273	4	-0.350704
P06002_15653A_mp_PE.st.mdup.nogene.cns	chr12	132590273	133265309	27	0.243206
P06002_15653A_mp_PE.st.mdup.nogene.cns	chr13	18171248	30232211	479	0.181047
P06002_15653A_mp_PE.st.mdup.nogene.cns	chr13	30232211	72703999	1699	-0.289203
P06002_15653A_mp_PE.st.mdup.nogene.cns	chr13	72703999	73778918	43	0.00755975
P06002_15653A_mp_PE.st.mdup.nogene.cns	chr13	73778918	82678245	356	-0.262263
P06002_15653A_mp_PE.st.mdup.nogene.cns	chr13	82678245	83203205	21	-0.927762
P06002_15653A_mp_PE.st.mdup.nogene.cns	chr13	83203205	114354328	1236	-0.287314
P06002_15653A_mp_PE.st.mdup.nogene.cns	chr14	16022637	16404348	4	0.0109027
P06002_15653A_mp_PE.st.mdup.nogene.cns	chr14	18223523	18590363	15	-0.0190501
P06002_15653A_mp_PE.st.mdup.nogene.cns	chr14	18590363	19961700	44	0.462918
P06002_15653A_mp_PE.st.mdup.nogene.cns	chr14	19961700	25136523	207	0.24273
P06002_15653A_mp_PE.st.mdup.nogene.cns	chr14	25136523	98708998	2943	0.143148
P06002_15653A_mp_PE.st.mdup.nogene.cns	chr14	98708998	98958989	10	-0.833941
P06002_15653A_mp_PE.st.mdup.nogene.cns	chr14	98958989	105933750	279	0.194535
P06002_15653A_mp_PE.st.mdup.nogene.cns	chr14	105933750	106883718	38	-0.4589
P06002_15653A_mp_PE.st.mdup.nogene.cns	chr15	17000000	17055715	2	0.771762
P06002_15653A_mp_PE.st.mdup.nogene.cns	chr15	19775254	21471980	64	-0.252224
P06002_15653A_mp_PE.st.mdup.nogene.cns	chr15	21471980	22207244	27	-0.737132
P06002_15653A_mp_PE.st.mdup.nogene.cns	chr15	22207244	23601837	52	-0.182348
P06002_15653A_mp_PE.st.mdup.nogene.cns	chr15	23601837	28001346	176	-0.356898
P06002_15653A_mp_PE.st.mdup.nogene.cns	chr15	28001346	31325975	133	-0.203537
P06002_15653A_mp_PE.st.mdup.nogene.cns	chr15	31325975	32000900	27	-0.905544
P06002_15653A_mp_PE.st.mdup.nogene.cns	chr15	32000900	33375746	55	-0.156291
P06002_15653A_mp_PE.st.mdup.nogene.cns	chr15	33375746	33525730	6	-0.958102
P06002_15653A_mp_PE.st.mdup.nogene.cns	chr15	33525730	40399962	275	-0.234319
P06002_15653A_mp_PE.st.mdup.nogene.cns	chr15	40399962	40674932	11	-0.808922
P06002_15653A_mp_PE.st.mdup.nogene.cns	chr15	40674932	94626557	2156	-0.219511
P06002_15653A_mp_PE.st.mdup.nogene.cns	chr15	94626557	98629077	160	-0.331491
P06002_15653A_mp_PE.st.mdup.nogene.cns	chr15	98629077	101981189	134	-0.197854
P06002_15653A_mp_PE.st.mdup.nogene.cns	chr16	10000	535042	21	-0.202224
P06002_15653A_mp_PE.st.mdup.nogene.cns	chr16	535042	810064	11	-0.692151
P06002_15653A_mp_PE.st.mdup.nogene.cns	chr16	810064	6485522	226	-0.200228
P06002_15653A_mp_PE.st.mdup.nogene.cns	chr16	6485522	6760544	11	-1.22306
P06002_15653A_mp_PE.st.mdup.nogene.cns	chr16	6760544	6910556	6	-0.642593
P06002_15653A_mp_PE.st.mdup.nogene.cns	chr16	6910556	8260665	54	-0.369982
P06002_15653A_mp_PE.st.mdup.nogene.cns	chr16	8260665	16236308	318	-0.252164
P06002_15653A_mp_PE.st.mdup.nogene.cns	chr16	16236308	17986449	69	-0.349759
P06002_15653A_mp_PE.st.mdup.nogene.cns	chr16	17986449	18311475	13	-0.765491
P06002_15653A_mp_PE.st.mdup.nogene.cns	chr16	18311475	38280682	707	-0.243745
P06002_15653A_mp_PE.st.mdup.nogene.cns	chr16	46405680	56880122	419	-0.260656
P06002_15653A_mp_PE.st.mdup.nogene.cns	chr16	56880122	58930013	82	-0.13433
P06002_15653A_mp_PE.st.mdup.nogene.cns	chr16	58930013	66679600	310	-0.292319
P06002_15653A_mp_PE.st.mdup.nogene.cns	chr16	66679600	68379509	68	-0.178126
P06002_15653A_mp_PE.st.mdup.nogene.cns	chr16	68379509	70479397	84	-0.083102
P06002_15653A_mp_PE.st.mdup.nogene.cns	chr16	70479397	88403442	717	-0.221391
P06002_15653A_mp_PE.st.mdup.nogene.cns	chr16	88403442	89078406	27	-0.505118
P06002_15653A_mp_PE.st.mdup.nogene.cns	chr16	89078406	90228345	46	-0.143173
P06002_15653A_mp_PE.st.mdup.nogene.cns	chr17	60000	7666298	303	0.247567
P06002_15653A_mp_PE.st.mdup.nogene.cns	chr17	7666298	7791339	5	-0.735557
P06002_15653A_mp_PE.st.mdup.nogene.cns	chr17	7791339	8716637	37	0.174699
P06002_15653A_mp_PE.st.mdup.nogene.cns	chr17	8716637	9166782	18	-1.97925
P06002_15653A_mp_PE.st.mdup.nogene.cns	chr17	9166782	11967684	112	-0.926675
P06002_15653A_mp_PE.st.mdup.nogene.cns	chr17	11967684	12342805	15	-1.85138
P06002_15653A_mp_PE.st.mdup.nogene.cns	chr17	12342805	22763679	413	-0.860701
P06002_15653A_mp_PE.st.mdup.nogene.cns	chr17	26640783	29986345	129	0.255123
P06002_15653A_mp_PE.st.mdup.nogene.cns	chr17	29986345	33036710	122	-0.195032
P06002_15653A_mp_PE.st.mdup.nogene.cns	chr17	33036710	36262096	129	-0.414658
P06002_15653A_mp_PE.st.mdup.nogene.cns	chr17	36262096	46288297	399	-0.166048
P06002_15653A_mp_PE.st.mdup.nogene.cns	chr17	46288297	46663341	15	0.259049
P06002_15653A_mp_PE.st.mdup.nogene.cns	chr17	46663341	51838961	207	-0.129074
P06002_15653A_mp_PE.st.mdup.nogene.cns	chr17	51838961	54889326	122	-0.327137
P06002_15653A_mp_PE.st.mdup.nogene.cns	chr17	54889326	83247441	1132	-0.197842
P06002_15653A_mp_PE.st.mdup.nogene.cns	chr18	10000	3035176	119	-0.229908
P06002_15653A_mp_PE.st.mdup.nogene.cns	chr18	3035176	3960230	37	-0.0773955
P06002_15653A_mp_PE.st.mdup.nogene.cns	chr18	3960230	5385313	57	0.209354
P06002_15653A_mp_PE.st.mdup.nogene.cns	chr18	5385313	8585500	128	0.0691209
P06002_15653A_mp_PE.st.mdup.nogene.cns	chr18	8585500	10210595	65	0.255251
P06002_15653A_mp_PE.st.mdup.nogene.cns	chr18	10210595	12035701	73	0.136273
P06002_15653A_mp_PE.st.mdup.nogene.cns	chr18	12035701	12685739	26	0.298171
P06002_15653A_mp_PE.st.mdup.nogene.cns	chr18	12685739	12760744	3	-0.632615
P06002_15653A_mp_PE.st.mdup.nogene.cns	chr18	12760744	15797755	107	0.20204
P06002_15653A_mp_PE.st.mdup.nogene.cns	chr18	20561539	23887200	121	-0.141715
P06002_15653A_mp_PE.st.mdup.nogene.cns	chr18	23887200	30439389	262	-0.270912
P06002_15653A_mp_PE.st.mdup.nogene.cns	chr18	30439389	36391377	238	-0.186567
P06002_15653A_mp_PE.st.mdup.nogene.cns	chr18	36391377	47669782	449	-0.262463
P06002_15653A_mp_PE.st.mdup.nogene.cns	chr18	47669782	48319652	26	-0.846063
P06002_15653A_mp_PE.st.mdup.nogene.cns	chr18	48319652	80263285	1278	-0.222551
P06002_15653A_mp_PE.st.mdup.nogene.cns	chr19	60000	134966	3	0.455462
P06002_15653A_mp_PE.st.mdup.nogene.cns	chr19	134966	19051418	756	-0.204718
P06002_15653A_mp_PE.st.mdup.nogene.cns	chr19	19051418	19851057	32	1.57317
P06002_15653A_mp_PE.st.mdup.nogene.cns	chr19	19851057	19951012	4	0.924512
P06002_15653A_mp_PE.st.mdup.nogene.cns	chr19	19951012	21650244	68	0.364926
P06002_15653A_mp_PE.st.mdup.nogene.cns	chr19	21650244	22349928	28	0.772955
P06002_15653A_mp_PE.st.mdup.nogene.cns	chr19	22349928	23649341	52	0.355195
P06002_15653A_mp_PE.st.mdup.nogene.cns	chr19	23649341	24908589	33	0.754861
P06002_15653A_mp_PE.st.mdup.nogene.cns	chr19	27240874	32339531	202	0.800593
P06002_15653A_mp_PE.st.mdup.nogene.cns	chr19	32339531	36363472	159	0.954729
P06002_15653A_mp_PE.st.mdup.nogene.cns	chr19	36363472	37988044	64	0.856403
P06002_15653A_mp_PE.st.mdup.nogene.cns	chr19	37988044	55808352	710	1.027
P06002_15653A_mp_PE.st.mdup.nogene.cns	chr19	55808352	58607616	112	0.887226
P06002_15653A_mp_PE.st.mdup.nogene.cns	chr20	60000	5510255	217	0.486257
P06002_15653A_mp_PE.st.mdup.nogene.cns	chr20	5510255	6785314	51	0.646375
P06002_15653A_mp_PE.st.mdup.nogene.cns	chr20	6785314	8785408	80	0.455509
P06002_15653A_mp_PE.st.mdup.nogene.cns	chr20	8785408	9410437	25	0.662289
P06002_15653A_mp_PE.st.mdup.nogene.cns	chr20	9410437	10385483	39	0.473517
P06002_15653A_mp_PE.st.mdup.nogene.cns	chr20	10385483	11410531	41	0.613251
P06002_15653A_mp_PE.st.mdup.nogene.cns	chr20	11410531	14360669	118	0.444839
P06002_15653A_mp_PE.st.mdup.nogene.cns	chr20	14360669	15260711	36	0.570039
P06002_15653A_mp_PE.st.mdup.nogene.cns	chr20	15260711	15635728	15	0.377559
P06002_15653A_mp_PE.st.mdup.nogene.cns	chr20	15635728	16085749	18	-0.310789
P06002_15653A_mp_PE.st.mdup.nogene.cns	chr20	16085749	19585913	140	0.465237
P06002_15653A_mp_PE.st.mdup.nogene.cns	chr20	19585913	20010933	17	0.712443
P06002_15653A_mp_PE.st.mdup.nogene.cns	chr20	20010933	26590875	255	0.488027
P06002_15653A_mp_PE.st.mdup.nogene.cns	chr20	28494639	64334167	1397	0.490116
P06002_15653A_mp_PE.st.mdup.nogene.cns	chr21	5010000	9169901	104	-0.150803
P06002_15653A_mp_PE.st.mdup.nogene.cns	chr21	9169901	10642978	35	0.278718
P06002_15653A_mp_PE.st.mdup.nogene.cns	chr21	12965808	13890705	36	-0.264626
P06002_15653A_mp_PE.st.mdup.nogene.cns	chr21	13890705	18090241	168	0.00622461
P06002_15653A_mp_PE.st.mdup.nogene.cns	chr21	18090241	21839826	150	-0.0987589
P06002_15653A_mp_PE.st.mdup.nogene.cns	chr21	21839826	24639516	112	-0.334881
P06002_15653A_mp_PE.st.mdup.nogene.cns	chr21	24639516	33663518	361	-0.075598
P06002_15653A_mp_PE.st.mdup.nogene.cns	chr21	33663518	34638410	39	-0.294963
P06002_15653A_mp_PE.st.mdup.nogene.cns	chr21	34638410	38138023	140	-0.117269
P06002_15653A_mp_PE.st.mdup.nogene.cns	chr21	38138023	39337890	48	0.0913628
P06002_15653A_mp_PE.st.mdup.nogene.cns	chr21	39337890	41112694	71	-0.0826876
P06002_15653A_mp_PE.st.mdup.nogene.cns	chr21	41112694	42862500	70	0.202246
P06002_15653A_mp_PE.st.mdup.nogene.cns	chr21	42862500	46699983	151	-0.0197051
P06002_15653A_mp_PE.st.mdup.nogene.cns	chr22	10510000	12904788	49	-0.0736832
P06002_15653A_mp_PE.st.mdup.nogene.cns	chr22	15154318	15504428	14	-0.263413
P06002_15653A_mp_PE.st.mdup.nogene.cns	chr22	15504428	15879546	15	0.357228
P06002_15653A_mp_PE.st.mdup.nogene.cns	chr22	15879546	47583578	1252	-0.22804
P06002_15653A_mp_PE.st.mdup.nogene.cns	chr22	47583578	49458514	75	-0.42148
P06002_15653A_mp_PE.st.mdup.nogene.cns	chr22	49458514	50808468	54	-0.178329
P06002_15653A_mp_PE.st.mdup.nogene.cns	chrX	10000	2332944	78	0.385157
P06002_15653A_mp_PE.st.mdup.nogene.cns	chrX	2332944	3557638	49	0.567681
P06002_15653A_mp_PE.st.mdup.nogene.cns	chrX	3557638	9281208	229	0.381455
P06002_15653A_mp_PE.st.mdup.nogene.cns	chrX	9281208	11455665	87	0.497029
P06002_15653A_mp_PE.st.mdup.nogene.cns	chrX	11455665	12705353	50	0.346222
P06002_15653A_mp_PE.st.mdup.nogene.cns	chrX	12705353	12955291	10	0.535138
P06002_15653A_mp_PE.st.mdup.nogene.cns	chrX	12955291	13255216	12	0.822426
P06002_15653A_mp_PE.st.mdup.nogene.cns	chrX	13255216	25027276	471	0.485447
[truncated: 44,976 more rows]
