# Supplementary material for: Whole genome analysis identifies the association of TP53 genomic deletions with lower survival in Stage III colorectal cancer
Source: Sci Rep. 2020 Mar 19;10:5009. doi: 10.1038/s41598-020-61643-6 (PMC7081316; doi:10.1038/s41598-020-61643-6)
Supplement: Supplementary file 5 — Supplementary Information5. [file 41598_2020_61643_MOESM5_ESM.xlsx]

## Sheet: Table S2
Supplementary Table 2 - QC summary of the Stage III CRC Discovery cohort
Type	count(Sample)	avg(Total_Rds)	stddev(Total_Rds)	avg(Mean_Coverage)	stddev(Mean_Coverage)	min(Mean_Coverage)	max(Mean_Coverage)	Bases_w_Qual37
Low-depth	252	77,393,122	22,792,919	3.38	1	1.63	6.09	92.62
High-depth	16	2,228,082,223	1,217,226,206	84.42	46.78	33.16	151.83	92
