# Supplementary material for: Whole genome analysis identifies the association of TP53 genomic deletions with lower survival in Stage III colorectal cancer
Source: Sci Rep. 2020 Mar 19;10:5009. doi: 10.1038/s41598-020-61643-6 (PMC7081316; doi:10.1038/s41598-020-61643-6)
Supplement: Supplementary file 6 — Supplementary Information6. [file 41598_2020_61643_MOESM6_ESM.xlsx]

## Sheet: Table S3
Supplementary Table 3 - TCGA Patient IDs for data used in low-WGS vs Microarray Benchmark
TCGA Patient ID
TCGA-A6-2674
TCGA-A6-2677
TCGA-A6-2679
TCGA-A6-2684
TCGA-AA-3494
TCGA-AA-3495
TCGA-AA-3502
TCGA-AA-3553
TCGA-AA-3558
TCGA-AA-3693
